# Supplementary material for: Silicon–silicon π single bond
Source: Nat Commun. 2020 Aug 11;11:4009. doi: 10.1038/s41467-020-17815-z (PMC7419521; doi:10.1038/s41467-020-17815-z)
Supplement: Supplementary file 4 — Supplementary Data 1 [file 41467_2020_17815_MOESM4_ESM.txt]

 Wiberg bond index matrix in the NAO basis:                                    

     Atom    1       2       3       4       5       6       7       8       9
     ---- ------  ------  ------  ------  ------  ------  ------  ------  ------
   1. Si  0.0000  1.0556  0.6729  1.0556  0.6928  0.0110  0.0132  0.0206  0.0048
   2. Si  1.0556  0.0000  1.0556  0.0509  0.0214  0.0045  0.0013  0.6772  0.0105
   3. Si  0.6729  1.0556  0.0000  1.0556  0.0266  0.0036  0.0072  0.0221  0.0047
   4. Si  1.0556  0.0509  1.0556  0.0000  0.0214  0.0012  0.0013  0.0154  0.0007
   5.  C  0.6928  0.0214  0.0266  0.0214  0.0000  0.9883  1.0109  0.0008  0.0003
   6.  C  0.0110  0.0045  0.0036  0.0012  0.9883  0.0000  0.0088  0.0003  0.0001
   7.  C  0.0132  0.0013  0.0072  0.0013  1.0109  0.0088  0.0000  0.0002  0.0003
   8.  C  0.0206  0.6772  0.0221  0.0154  0.0008  0.0003  0.0002  0.0000  0.9968
   9.  C  0.0048  0.0105  0.0047  0.0007  0.0003  0.0001  0.0003  0.9968  0.0000
  10.  C  0.0055  0.0093  0.0013  0.0009  0.0004  0.0001  0.0001  0.9941  0.0081
  11.  C  0.0013  0.0092  0.0055  0.0009  0.0003  0.0001  0.0003  0.9945  0.0080
  12.  H  0.0098  0.0009  0.0009  0.0002  0.0044  0.9302  0.0007  0.0001  0.0000
  13.  H  0.0011  0.0014  0.0005  0.0001  0.0037  0.9356  0.0062  0.0001  0.0000
  14.  H  0.0006  0.0017  0.0005  0.0004  0.0036  0.9358  0.0005  0.0001  0.0000
  15.  H  0.0146  0.0006  0.0023  0.0006  0.0066  0.0015  0.9205  0.0000  0.0001
  16.  H  0.0008  0.0010  0.0009  0.0004  0.0053  0.0010  0.9271  0.0000  0.0000
  17.  H  0.0001  0.0120  0.0001  0.0001  0.0000  0.0000  0.0000  0.0049  0.9293
  18.  H  0.0017  0.0009  0.0012  0.0002  0.0002  0.0000  0.0001  0.0040  0.9316
  19.  H  0.0011  0.0009  0.0018  0.0002  0.0002  0.0000  0.0000  0.0040  0.9315
  20.  H  0.0007  0.0093  0.0006  0.0004  0.0001  0.0000  0.0000  0.0056  0.0010
  21.  H  0.0009  0.0005  0.0005  0.0003  0.0000  0.0000  0.0000  0.0042  0.0009
  22.  H  0.0009  0.0004  0.0001  0.0001  0.0000  0.0000  0.0000  0.0044  0.0079
  23.  H  0.0005  0.0094  0.0007  0.0004  0.0000  0.0000  0.0000  0.0056  0.0010
  24.  H  0.0001  0.0004  0.0008  0.0001  0.0000  0.0000  0.0000  0.0044  0.0080
  25.  H  0.0005  0.0006  0.0010  0.0004  0.0001  0.0000  0.0001  0.0042  0.0009
  26.  C  0.0266  0.0214  0.6928  0.0214  0.0118  0.0003  0.0003  0.0009  0.0003
  27.  C  0.0036  0.0045  0.0110  0.0012  0.0003  0.0001  0.0000  0.0001  0.0001
  28.  C  0.0072  0.0013  0.0132  0.0013  0.0003  0.0000  0.0001  0.0002  0.0001
  29.  C  0.0221  0.6772  0.0206  0.0154  0.0009  0.0001  0.0002  0.0242  0.0035
  30.  C  0.0047  0.0105  0.0048  0.0007  0.0003  0.0001  0.0001  0.0035  0.0005
  31.  C  0.0013  0.0093  0.0055  0.0009  0.0003  0.0001  0.0001  0.0009  0.0002
  32.  C  0.0055  0.0092  0.0013  0.0009  0.0005  0.0001  0.0000  0.0009  0.0002
  33.  H  0.0009  0.0009  0.0098  0.0002  0.0001  0.0000  0.0000  0.0000  0.0000
  34.  H  0.0005  0.0014  0.0011  0.0001  0.0001  0.0000  0.0000  0.0000  0.0000
  35.  H  0.0005  0.0017  0.0006  0.0004  0.0000  0.0000  0.0000  0.0000  0.0000
  36.  H  0.0023  0.0006  0.0146  0.0006  0.0003  0.0000  0.0000  0.0001  0.0000
  37.  H  0.0009  0.0010  0.0008  0.0004  0.0001  0.0000  0.0000  0.0001  0.0000
  38.  H  0.0001  0.0120  0.0001  0.0001  0.0000  0.0000  0.0000  0.0011  0.0002
  39.  H  0.0012  0.0009  0.0017  0.0002  0.0002  0.0000  0.0000  0.0008  0.0000
  40.  H  0.0018  0.0009  0.0011  0.0002  0.0002  0.0000  0.0000  0.0008  0.0000
  41.  H  0.0006  0.0093  0.0007  0.0004  0.0000  0.0000  0.0000  0.0003  0.0001
  42.  H  0.0005  0.0005  0.0009  0.0003  0.0001  0.0000  0.0000  0.0001  0.0000
  43.  H  0.0001  0.0004  0.0009  0.0001  0.0000  0.0000  0.0000  0.0002  0.0001
  44.  H  0.0007  0.0094  0.0005  0.0004  0.0001  0.0000  0.0000  0.0003  0.0001
  45.  H  0.0008  0.0004  0.0001  0.0001  0.0000  0.0000  0.0000  0.0002  0.0001
  46.  H  0.0010  0.0006  0.0005  0.0004  0.0000  0.0000  0.0000  0.0001  0.0000
  47.  C  0.0036  0.0012  0.0110  0.0045  0.0003  0.0000  0.0000  0.0004  0.0002
  48.  C  0.0221  0.0154  0.0206  0.6772  0.0009  0.0004  0.0002  0.0054  0.0002
  49.  C  0.0047  0.0007  0.0048  0.0105  0.0003  0.0002  0.0001  0.0002  0.0000
  50.  C  0.0013  0.0009  0.0055  0.0093  0.0003  0.0005  0.0001  0.0002  0.0000
  51.  C  0.0055  0.0009  0.0013  0.0092  0.0005  0.0001  0.0000  0.0002  0.0000
  52.  H  0.0009  0.0002  0.0098  0.0009  0.0001  0.0000  0.0000  0.0000  0.0000
  53.  H  0.0005  0.0001  0.0011  0.0014  0.0001  0.0000  0.0000  0.0000  0.0000
  54.  H  0.0005  0.0004  0.0006  0.0017  0.0000  0.0000  0.0000  0.0001  0.0000
  55.  H  0.0009  0.0004  0.0008  0.0010  0.0001  0.0000  0.0000  0.0000  0.0000
  56.  H  0.0001  0.0001  0.0001  0.0120  0.0000  0.0000  0.0000  0.0000  0.0000
  57.  H  0.0012  0.0002  0.0017  0.0009  0.0002  0.0000  0.0000  0.0000  0.0000
  58.  H  0.0018  0.0002  0.0011  0.0009  0.0002  0.0001  0.0000  0.0000  0.0000
  59.  H  0.0006  0.0004  0.0007  0.0093  0.0000  0.0000  0.0000  0.0002  0.0000
  60.  H  0.0005  0.0003  0.0009  0.0005  0.0001  0.0003  0.0000  0.0000  0.0000
  61.  H  0.0001  0.0001  0.0009  0.0004  0.0000  0.0000  0.0000  0.0000  0.0000
  62.  H  0.0007  0.0004  0.0005  0.0094  0.0001  0.0000  0.0000  0.0002  0.0000
  63.  H  0.0008  0.0001  0.0001  0.0004  0.0000  0.0000  0.0000  0.0000  0.0000
  64.  H  0.0010  0.0004  0.0005  0.0006  0.0000  0.0000  0.0000  0.0000  0.0000
  65.  C  0.0110  0.0012  0.0036  0.0045  0.9883  0.0067  0.0088  0.0001  0.0001
  66.  C  0.0206  0.0154  0.0221  0.6772  0.0008  0.0001  0.0002  0.0005  0.0002
  67.  C  0.0048  0.0007  0.0047  0.0105  0.0003  0.0001  0.0003  0.0002  0.0003
  68.  C  0.0055  0.0009  0.0013  0.0093  0.0004  0.0000  0.0001  0.0001  0.0000
  69.  C  0.0013  0.0009  0.0055  0.0092  0.0003  0.0004  0.0003  0.0001  0.0000
  70.  H  0.0098  0.0002  0.0009  0.0009  0.0044  0.0008  0.0007  0.0000  0.0000
  71.  H  0.0011  0.0001  0.0005  0.0014  0.0037  0.0008  0.0062  0.0000  0.0000
  72.  H  0.0006  0.0004  0.0005  0.0017  0.0036  0.0074  0.0005  0.0001  0.0000
  73.  H  0.0008  0.0004  0.0009  0.0010  0.0053  0.0119  0.9271  0.0001  0.0000
  74.  H  0.0001  0.0001  0.0001  0.0120  0.0000  0.0000  0.0000  0.0001  0.0000
  75.  H  0.0017  0.0002  0.0012  0.0009  0.0002  0.0000  0.0001  0.0001  0.0000
  76.  H  0.0011  0.0002  0.0018  0.0009  0.0002  0.0000  0.0000  0.0001  0.0000
  77.  H  0.0007  0.0004  0.0006  0.0093  0.0001  0.0000  0.0000  0.0000  0.0000
  78.  H  0.0009  0.0003  0.0005  0.0005  0.0000  0.0000  0.0000  0.0000  0.0000
  79.  H  0.0009  0.0001  0.0001  0.0004  0.0000  0.0000  0.0000  0.0000  0.0000
  80.  H  0.0005  0.0004  0.0007  0.0094  0.0000  0.0000  0.0000  0.0000  0.0000
  81.  H  0.0001  0.0001  0.0008  0.0004  0.0000  0.0000  0.0000  0.0000  0.0000
  82.  H  0.0005  0.0004  0.0010  0.0006  0.0001  0.0001  0.0001  0.0000  0.0000

     Atom   10      11      12      13      14      15      16      17      18
     ---- ------  ------  ------  ------  ------  ------  ------  ------  ------
   1. Si  0.0055  0.0013  0.0098  0.0011  0.0006  0.0146  0.0008  0.0001  0.0017
   2. Si  0.0093  0.0092  0.0009  0.0014  0.0017  0.0006  0.0010  0.0120  0.0009
   3. Si  0.0013  0.0055  0.0009  0.0005  0.0005  0.0023  0.0009  0.0001  0.0012
   4. Si  0.0009  0.0009  0.0002  0.0001  0.0004  0.0006  0.0004  0.0001  0.0002
   5.  C  0.0004  0.0003  0.0044  0.0037  0.0036  0.0066  0.0053  0.0000  0.0002
   6.  C  0.0001  0.0001  0.9302  0.9356  0.9358  0.0015  0.0010  0.0000  0.0000
   7.  C  0.0001  0.0003  0.0007  0.0062  0.0005  0.9205  0.9271  0.0000  0.0001
   8.  C  0.9941  0.9945  0.0001  0.0001  0.0001  0.0000  0.0000  0.0049  0.0040
   9.  C  0.0081  0.0080  0.0000  0.0000  0.0000  0.0001  0.0000  0.9293  0.9316
  10.  C  0.0000  0.0075  0.0000  0.0000  0.0000  0.0000  0.0000  0.0011  0.0084
  11.  C  0.0075  0.0000  0.0000  0.0000  0.0000  0.0000  0.0000  0.0011  0.0007
  12.  H  0.0000  0.0000  0.0000  0.0023  0.0024  0.0004  0.0001  0.0000  0.0000
  13.  H  0.0000  0.0000  0.0023  0.0000  0.0025  0.0001  0.0002  0.0000  0.0000
  14.  H  0.0000  0.0000  0.0024  0.0025  0.0000  0.0001  0.0002  0.0000  0.0000
  15.  H  0.0000  0.0000  0.0004  0.0001  0.0001  0.0000  0.0023  0.0000  0.0000
  16.  H  0.0000  0.0000  0.0001  0.0002  0.0002  0.0023  0.0000  0.0000  0.0000
  17.  H  0.0011  0.0011  0.0000  0.0000  0.0000  0.0000  0.0000  0.0000  0.0023
  18.  H  0.0084  0.0007  0.0000  0.0000  0.0000  0.0000  0.0000  0.0023  0.0000
  19.  H  0.0008  0.0083  0.0000  0.0000  0.0000  0.0000  0.0000  0.0023  0.0028
  20.  H  0.9299  0.0011  0.0000  0.0000  0.0000  0.0000  0.0000  0.0004  0.0001
  21.  H  0.9341  0.0080  0.0000  0.0000  0.0000  0.0000  0.0000  0.0001  0.0002
  22.  H  0.9343  0.0006  0.0000  0.0000  0.0000  0.0000  0.0000  0.0001  0.0005
  23.  H  0.0010  0.9296  0.0000  0.0000  0.0000  0.0000  0.0000  0.0004  0.0001
  24.  H  0.0007  0.9338  0.0000  0.0000  0.0000  0.0000  0.0000  0.0001  0.0001
  25.  H  0.0079  0.9352  0.0000  0.0000  0.0000  0.0000  0.0000  0.0001  0.0002
  26.  C  0.0003  0.0005  0.0001  0.0001  0.0000  0.0003  0.0001  0.0000  0.0002
  27.  C  0.0001  0.0001  0.0000  0.0000  0.0000  0.0000  0.0000  0.0000  0.0000
  28.  C  0.0001  0.0000  0.0000  0.0000  0.0000  0.0000  0.0000  0.0000  0.0000
  29.  C  0.0009  0.0009  0.0000  0.0000  0.0000  0.0001  0.0001  0.0011  0.0008
  30.  C  0.0002  0.0002  0.0000  0.0000  0.0000  0.0000  0.0000  0.0002  0.0000
  31.  C  0.0001  0.0028  0.0000  0.0000  0.0000  0.0000  0.0000  0.0000  0.0000
  32.  C  0.0028  0.0002  0.0000  0.0000  0.0000  0.0000  0.0000  0.0000  0.0000
  33.  H  0.0000  0.0000  0.0000  0.0000  0.0000  0.0000  0.0000  0.0000  0.0000
  34.  H  0.0000  0.0000  0.0000  0.0000  0.0000  0.0000  0.0000  0.0000  0.0000
  35.  H  0.0000  0.0000  0.0000  0.0000  0.0000  0.0000  0.0000  0.0000  0.0000
  36.  H  0.0000  0.0000  0.0000  0.0000  0.0000  0.0000  0.0000  0.0000  0.0000
  37.  H  0.0000  0.0000  0.0000  0.0000  0.0000  0.0000  0.0000  0.0000  0.0000
  38.  H  0.0000  0.0000  0.0000  0.0000  0.0000  0.0000  0.0000  0.0001  0.0000
  39.  H  0.0000  0.0000  0.0000  0.0000  0.0000  0.0000  0.0000  0.0000  0.0000
  40.  H  0.0000  0.0000  0.0000  0.0000  0.0000  0.0000  0.0000  0.0000  0.0000
  41.  H  0.0000  0.0001  0.0000  0.0000  0.0000  0.0000  0.0000  0.0000  0.0000
  42.  H  0.0000  0.0000  0.0000  0.0000  0.0000  0.0000  0.0000  0.0000  0.0000
  43.  H  0.0000  0.0004  0.0000  0.0000  0.0000  0.0000  0.0000  0.0000  0.0000
  44.  H  0.0002  0.0000  0.0000  0.0000  0.0000  0.0000  0.0000  0.0000  0.0000
  45.  H  0.0004  0.0000  0.0000  0.0000  0.0000  0.0000  0.0000  0.0000  0.0000
  46.  H  0.0000  0.0000  0.0000  0.0000  0.0000  0.0000  0.0000  0.0000  0.0000
  47.  C  0.0005  0.0001  0.0000  0.0000  0.0000  0.0000  0.0000  0.0000  0.0000
  48.  C  0.0002  0.0002  0.0000  0.0000  0.0001  0.0001  0.0000  0.0000  0.0000
  49.  C  0.0000  0.0000  0.0000  0.0000  0.0000  0.0000  0.0000  0.0000  0.0000
  50.  C  0.0000  0.0000  0.0001  0.0000  0.0001  0.0000  0.0000  0.0000  0.0000
  51.  C  0.0000  0.0000  0.0000  0.0000  0.0000  0.0000  0.0000  0.0000  0.0000
  52.  H  0.0001  0.0000  0.0000  0.0000  0.0000  0.0000  0.0000  0.0000  0.0000
  53.  H  0.0000  0.0000  0.0000  0.0000  0.0000  0.0000  0.0000  0.0000  0.0000
  54.  H  0.0001  0.0000  0.0000  0.0000  0.0000  0.0000  0.0000  0.0000  0.0000
  55.  H  0.0000  0.0000  0.0000  0.0000  0.0000  0.0000  0.0000  0.0000  0.0000
  56.  H  0.0000  0.0000  0.0000  0.0000  0.0000  0.0000  0.0000  0.0000  0.0000
  57.  H  0.0000  0.0000  0.0000  0.0000  0.0000  0.0000  0.0000  0.0000  0.0000
  58.  H  0.0000  0.0000  0.0000  0.0001  0.0000  0.0000  0.0000  0.0000  0.0000
  59.  H  0.0000  0.0000  0.0000  0.0000  0.0000  0.0000  0.0000  0.0000  0.0000
  60.  H  0.0000  0.0000  0.0000  0.0002  0.0002  0.0000  0.0000  0.0000  0.0000
  61.  H  0.0000  0.0000  0.0000  0.0000  0.0000  0.0000  0.0000  0.0000  0.0000
  62.  H  0.0000  0.0000  0.0000  0.0000  0.0000  0.0000  0.0000  0.0000  0.0000
  63.  H  0.0000  0.0000  0.0000  0.0000  0.0000  0.0000  0.0000  0.0000  0.0000
  64.  H  0.0000  0.0000  0.0000  0.0000  0.0000  0.0000  0.0000  0.0000  0.0000
  65.  C  0.0000  0.0004  0.0008  0.0008  0.0074  0.0015  0.0119  0.0000  0.0000
  66.  C  0.0001  0.0001  0.0000  0.0000  0.0001  0.0000  0.0001  0.0001  0.0001
  67.  C  0.0000  0.0000  0.0000  0.0000  0.0000  0.0001  0.0000  0.0000  0.0000
  68.  C  0.0000  0.0000  0.0000  0.0000  0.0000  0.0000  0.0000  0.0000  0.0000
  69.  C  0.0000  0.0000  0.0000  0.0000  0.0001  0.0000  0.0001  0.0000  0.0000
  70.  H  0.0000  0.0000  0.0003  0.0001  0.0000  0.0004  0.0001  0.0000  0.0000
  71.  H  0.0000  0.0000  0.0001  0.0002  0.0001  0.0001  0.0004  0.0000  0.0000
  72.  H  0.0000  0.0001  0.0000  0.0001  0.0003  0.0001  0.0001  0.0000  0.0000
  73.  H  0.0000  0.0001  0.0001  0.0004  0.0001  0.0023  0.0026  0.0000  0.0002
  74.  H  0.0000  0.0000  0.0000  0.0000  0.0000  0.0000  0.0000  0.0000  0.0000
  75.  H  0.0000  0.0000  0.0000  0.0000  0.0000  0.0000  0.0002  0.0000  0.0001
  76.  H  0.0000  0.0000  0.0000  0.0000  0.0000  0.0000  0.0000  0.0000  0.0000
  77.  H  0.0000  0.0000  0.0000  0.0000  0.0000  0.0000  0.0000  0.0000  0.0000
  78.  H  0.0000  0.0000  0.0000  0.0000  0.0000  0.0000  0.0000  0.0000  0.0000
  79.  H  0.0000  0.0000  0.0000  0.0000  0.0000  0.0000  0.0000  0.0000  0.0000
  80.  H  0.0000  0.0000  0.0000  0.0000  0.0000  0.0000  0.0000  0.0000  0.0000
  81.  H  0.0000  0.0000  0.0000  0.0000  0.0000  0.0000  0.0000  0.0000  0.0000
  82.  H  0.0000  0.0000  0.0000  0.0000  0.0003  0.0000  0.0002  0.0000  0.0000

     Atom   19      20      21      22      23      24      25      26      27
     ---- ------  ------  ------  ------  ------  ------  ------  ------  ------
   1. Si  0.0011  0.0007  0.0009  0.0009  0.0005  0.0001  0.0005  0.0266  0.0036
   2. Si  0.0009  0.0093  0.0005  0.0004  0.0094  0.0004  0.0006  0.0214  0.0045
   3. Si  0.0018  0.0006  0.0005  0.0001  0.0007  0.0008  0.0010  0.6928  0.0110
   4. Si  0.0002  0.0004  0.0003  0.0001  0.0004  0.0001  0.0004  0.0214  0.0012
   5.  C  0.0002  0.0001  0.0000  0.0000  0.0000  0.0000  0.0001  0.0118  0.0003
   6.  C  0.0000  0.0000  0.0000  0.0000  0.0000  0.0000  0.0000  0.0003  0.0001
   7.  C  0.0000  0.0000  0.0000  0.0000  0.0000  0.0000  0.0001  0.0003  0.0000
   8.  C  0.0040  0.0056  0.0042  0.0044  0.0056  0.0044  0.0042  0.0009  0.0001
   9.  C  0.9315  0.0010  0.0009  0.0079  0.0010  0.0080  0.0009  0.0003  0.0001
  10.  C  0.0008  0.9299  0.9341  0.9343  0.0010  0.0007  0.0079  0.0003  0.0001
  11.  C  0.0083  0.0011  0.0080  0.0006  0.9296  0.9338  0.9352  0.0005  0.0001
  12.  H  0.0000  0.0000  0.0000  0.0000  0.0000  0.0000  0.0000  0.0001  0.0000
  13.  H  0.0000  0.0000  0.0000  0.0000  0.0000  0.0000  0.0000  0.0001  0.0000
  14.  H  0.0000  0.0000  0.0000  0.0000  0.0000  0.0000  0.0000  0.0000  0.0000
  15.  H  0.0000  0.0000  0.0000  0.0000  0.0000  0.0000  0.0000  0.0003  0.0000
  16.  H  0.0000  0.0000  0.0000  0.0000  0.0000  0.0000  0.0000  0.0001  0.0000
  17.  H  0.0023  0.0004  0.0001  0.0001  0.0004  0.0001  0.0001  0.0000  0.0000
  18.  H  0.0028  0.0001  0.0002  0.0005  0.0001  0.0001  0.0002  0.0002  0.0000
  19.  H  0.0000  0.0001  0.0002  0.0001  0.0001  0.0004  0.0001  0.0002  0.0000
  20.  H  0.0001  0.0000  0.0024  0.0024  0.0005  0.0001  0.0001  0.0000  0.0000
  21.  H  0.0002  0.0024  0.0000  0.0027  0.0001  0.0001  0.0004  0.0001  0.0000
  22.  H  0.0001  0.0024  0.0027  0.0000  0.0001  0.0002  0.0001  0.0000  0.0000
  23.  H  0.0001  0.0005  0.0001  0.0001  0.0000  0.0023  0.0023  0.0001  0.0000
  24.  H  0.0004  0.0001  0.0001  0.0002  0.0023  0.0000  0.0026  0.0000  0.0000
  25.  H  0.0001  0.0001  0.0004  0.0001  0.0023  0.0026  0.0000  0.0000  0.0000
  26.  C  0.0002  0.0000  0.0001  0.0000  0.0001  0.0000  0.0000  0.0000  0.9883
  27.  C  0.0000  0.0000  0.0000  0.0000  0.0000  0.0000  0.0000  0.9883  0.0000
  28.  C  0.0000  0.0000  0.0000  0.0000  0.0000  0.0000  0.0000  1.0109  0.0088
  29.  C  0.0008  0.0003  0.0001  0.0002  0.0003  0.0002  0.0001  0.0008  0.0003
  30.  C  0.0000  0.0001  0.0000  0.0001  0.0001  0.0001  0.0000  0.0003  0.0001
  31.  C  0.0000  0.0000  0.0000  0.0000  0.0002  0.0004  0.0000  0.0004  0.0001
  32.  C  0.0000  0.0001  0.0000  0.0004  0.0000  0.0000  0.0000  0.0003  0.0001
  33.  H  0.0000  0.0000  0.0000  0.0000  0.0000  0.0000  0.0000  0.0044  0.9302
  34.  H  0.0000  0.0000  0.0000  0.0000  0.0000  0.0000  0.0000  0.0037  0.9356
  35.  H  0.0000  0.0000  0.0000  0.0000  0.0000  0.0000  0.0000  0.0036  0.9358
  36.  H  0.0000  0.0000  0.0000  0.0000  0.0000  0.0000  0.0000  0.0066  0.0015
  37.  H  0.0000  0.0000  0.0000  0.0000  0.0000  0.0000  0.0000  0.0053  0.0010
  38.  H  0.0000  0.0000  0.0000  0.0000  0.0000  0.0000  0.0000  0.0000  0.0000
  39.  H  0.0000  0.0000  0.0000  0.0000  0.0000  0.0000  0.0000  0.0002  0.0000
  40.  H  0.0000  0.0000  0.0000  0.0000  0.0000  0.0000  0.0000  0.0002  0.0000
  41.  H  0.0000  0.0000  0.0000  0.0000  0.0001  0.0000  0.0000  0.0001  0.0000
  42.  H  0.0000  0.0000  0.0000  0.0000  0.0000  0.0000  0.0000  0.0000  0.0000
  43.  H  0.0000  0.0000  0.0000  0.0000  0.0000  0.0023  0.0000  0.0000  0.0000
  44.  H  0.0000  0.0001  0.0000  0.0000  0.0000  0.0000  0.0000  0.0000  0.0000
  45.  H  0.0000  0.0000  0.0000  0.0023  0.0000  0.0001  0.0000  0.0000  0.0000
  46.  H  0.0000  0.0000  0.0000  0.0000  0.0000  0.0000  0.0000  0.0001  0.0000
  47.  C  0.0001  0.0000  0.0003  0.0000  0.0000  0.0000  0.0000  0.9883  0.0067
  48.  C  0.0000  0.0002  0.0000  0.0000  0.0002  0.0000  0.0000  0.0008  0.0001
  49.  C  0.0000  0.0000  0.0000  0.0000  0.0000  0.0000  0.0000  0.0003  0.0001
  50.  C  0.0000  0.0000  0.0000  0.0000  0.0000  0.0000  0.0000  0.0004  0.0000
  51.  C  0.0000  0.0000  0.0000  0.0000  0.0000  0.0000  0.0000  0.0003  0.0004
  52.  H  0.0000  0.0000  0.0000  0.0000  0.0000  0.0000  0.0000  0.0044  0.0008
  53.  H  0.0001  0.0000  0.0002  0.0000  0.0000  0.0000  0.0000  0.0037  0.0008
  54.  H  0.0000  0.0000  0.0002  0.0000  0.0000  0.0000  0.0000  0.0036  0.0074
  55.  H  0.0000  0.0000  0.0000  0.0000  0.0000  0.0000  0.0000  0.0053  0.0119
  56.  H  0.0000  0.0000  0.0000  0.0000  0.0000  0.0000  0.0000  0.0000  0.0000
  57.  H  0.0000  0.0000  0.0000  0.0000  0.0000  0.0000  0.0000  0.0002  0.0000
  58.  H  0.0000  0.0000  0.0000  0.0000  0.0000  0.0000  0.0000  0.0002  0.0000
  59.  H  0.0000  0.0000  0.0000  0.0000  0.0000  0.0000  0.0000  0.0001  0.0000
  60.  H  0.0000  0.0000  0.0000  0.0000  0.0000  0.0000  0.0000  0.0000  0.0000
  61.  H  0.0000  0.0000  0.0000  0.0000  0.0000  0.0000  0.0000  0.0000  0.0000
  62.  H  0.0000  0.0000  0.0000  0.0000  0.0000  0.0000  0.0000  0.0000  0.0000
  63.  H  0.0000  0.0000  0.0000  0.0000  0.0000  0.0000  0.0000  0.0000  0.0000
  64.  H  0.0000  0.0000  0.0000  0.0000  0.0000  0.0000  0.0000  0.0001  0.0001
  65.  C  0.0000  0.0000  0.0000  0.0000  0.0000  0.0000  0.0001  0.0003  0.0000
  66.  C  0.0001  0.0000  0.0000  0.0000  0.0000  0.0000  0.0000  0.0009  0.0004
  67.  C  0.0000  0.0000  0.0000  0.0000  0.0000  0.0000  0.0000  0.0003  0.0002
  68.  C  0.0000  0.0000  0.0000  0.0000  0.0000  0.0000  0.0000  0.0003  0.0005
  69.  C  0.0000  0.0000  0.0000  0.0000  0.0000  0.0000  0.0000  0.0005  0.0001
  70.  H  0.0000  0.0000  0.0000  0.0000  0.0000  0.0000  0.0000  0.0001  0.0000
  71.  H  0.0000  0.0000  0.0000  0.0000  0.0000  0.0000  0.0000  0.0001  0.0000
  72.  H  0.0000  0.0000  0.0000  0.0000  0.0000  0.0000  0.0003  0.0000  0.0000
  73.  H  0.0000  0.0000  0.0000  0.0000  0.0000  0.0000  0.0002  0.0001  0.0000
  74.  H  0.0000  0.0000  0.0000  0.0000  0.0000  0.0000  0.0000  0.0000  0.0000
  75.  H  0.0000  0.0000  0.0000  0.0000  0.0000  0.0000  0.0000  0.0002  0.0000
  76.  H  0.0001  0.0000  0.0000  0.0000  0.0000  0.0000  0.0000  0.0002  0.0001
  77.  H  0.0000  0.0000  0.0000  0.0000  0.0000  0.0000  0.0000  0.0000  0.0000
  78.  H  0.0000  0.0000  0.0000  0.0000  0.0000  0.0000  0.0000  0.0001  0.0003
  79.  H  0.0000  0.0000  0.0000  0.0000  0.0000  0.0000  0.0000  0.0000  0.0000
  80.  H  0.0000  0.0000  0.0000  0.0000  0.0000  0.0000  0.0000  0.0001  0.0000
  81.  H  0.0000  0.0000  0.0000  0.0000  0.0000  0.0000  0.0000  0.0000  0.0000
  82.  H  0.0000  0.0000  0.0000  0.0000  0.0000  0.0000  0.0000  0.0000  0.0000

     Atom   28      29      30      31      32      33      34      35      36
     ---- ------  ------  ------  ------  ------  ------  ------  ------  ------
   1. Si  0.0072  0.0221  0.0047  0.0013  0.0055  0.0009  0.0005  0.0005  0.0023
   2. Si  0.0013  0.6772  0.0105  0.0093  0.0092  0.0009  0.0014  0.0017  0.0006
   3. Si  0.0132  0.0206  0.0048  0.0055  0.0013  0.0098  0.0011  0.0006  0.0146
   4. Si  0.0013  0.0154  0.0007  0.0009  0.0009  0.0002  0.0001  0.0004  0.0006
   5.  C  0.0003  0.0009  0.0003  0.0003  0.0005  0.0001  0.0001  0.0000  0.0003
   6.  C  0.0000  0.0001  0.0001  0.0001  0.0001  0.0000  0.0000  0.0000  0.0000
   7.  C  0.0001  0.0002  0.0001  0.0001  0.0000  0.0000  0.0000  0.0000  0.0000
   8.  C  0.0002  0.0242  0.0035  0.0009  0.0009  0.0000  0.0000  0.0000  0.0001
   9.  C  0.0001  0.0035  0.0005  0.0002  0.0002  0.0000  0.0000  0.0000  0.0000
  10.  C  0.0001  0.0009  0.0002  0.0001  0.0028  0.0000  0.0000  0.0000  0.0000
  11.  C  0.0000  0.0009  0.0002  0.0028  0.0002  0.0000  0.0000  0.0000  0.0000
  12.  H  0.0000  0.0000  0.0000  0.0000  0.0000  0.0000  0.0000  0.0000  0.0000
  13.  H  0.0000  0.0000  0.0000  0.0000  0.0000  0.0000  0.0000  0.0000  0.0000
  14.  H  0.0000  0.0000  0.0000  0.0000  0.0000  0.0000  0.0000  0.0000  0.0000
  15.  H  0.0000  0.0001  0.0000  0.0000  0.0000  0.0000  0.0000  0.0000  0.0000
  16.  H  0.0000  0.0001  0.0000  0.0000  0.0000  0.0000  0.0000  0.0000  0.0000
  17.  H  0.0000  0.0011  0.0002  0.0000  0.0000  0.0000  0.0000  0.0000  0.0000
  18.  H  0.0000  0.0008  0.0000  0.0000  0.0000  0.0000  0.0000  0.0000  0.0000
  19.  H  0.0000  0.0008  0.0000  0.0000  0.0000  0.0000  0.0000  0.0000  0.0000
  20.  H  0.0000  0.0003  0.0001  0.0000  0.0001  0.0000  0.0000  0.0000  0.0000
  21.  H  0.0000  0.0001  0.0000  0.0000  0.0000  0.0000  0.0000  0.0000  0.0000
  22.  H  0.0000  0.0002  0.0001  0.0000  0.0004  0.0000  0.0000  0.0000  0.0000
  23.  H  0.0000  0.0003  0.0001  0.0002  0.0000  0.0000  0.0000  0.0000  0.0000
  24.  H  0.0000  0.0002  0.0001  0.0004  0.0000  0.0000  0.0000  0.0000  0.0000
  25.  H  0.0000  0.0001  0.0000  0.0000  0.0000  0.0000  0.0000  0.0000  0.0000
  26.  C  1.0109  0.0008  0.0003  0.0004  0.0003  0.0044  0.0037  0.0036  0.0066
  27.  C  0.0088  0.0003  0.0001  0.0001  0.0001  0.9302  0.9356  0.9358  0.0015
  28.  C  0.0000  0.0002  0.0003  0.0001  0.0003  0.0007  0.0062  0.0005  0.9205
  29.  C  0.0002  0.0000  0.9968  0.9941  0.9945  0.0001  0.0001  0.0001  0.0000
  30.  C  0.0003  0.9968  0.0000  0.0081  0.0080  0.0000  0.0000  0.0000  0.0001
  31.  C  0.0001  0.9941  0.0081  0.0000  0.0075  0.0000  0.0000  0.0000  0.0000
  32.  C  0.0003  0.9945  0.0080  0.0075  0.0000  0.0000  0.0000  0.0000  0.0000
  33.  H  0.0007  0.0001  0.0000  0.0000  0.0000  0.0000  0.0023  0.0024  0.0004
  34.  H  0.0062  0.0001  0.0000  0.0000  0.0000  0.0023  0.0000  0.0025  0.0001
  35.  H  0.0005  0.0001  0.0000  0.0000  0.0000  0.0024  0.0025  0.0000  0.0001
  36.  H  0.9205  0.0000  0.0001  0.0000  0.0000  0.0004  0.0001  0.0001  0.0000
  37.  H  0.9271  0.0000  0.0000  0.0000  0.0000  0.0001  0.0002  0.0002  0.0023
  38.  H  0.0000  0.0049  0.9293  0.0011  0.0011  0.0000  0.0000  0.0000  0.0000
  39.  H  0.0001  0.0040  0.9316  0.0084  0.0007  0.0000  0.0000  0.0000  0.0000
  40.  H  0.0000  0.0040  0.9315  0.0008  0.0083  0.0000  0.0000  0.0000  0.0000
  41.  H  0.0000  0.0056  0.0010  0.9299  0.0011  0.0000  0.0000  0.0000  0.0000
  42.  H  0.0000  0.0042  0.0009  0.9341  0.0080  0.0000  0.0000  0.0000  0.0000
  43.  H  0.0000  0.0044  0.0079  0.9343  0.0006  0.0000  0.0000  0.0000  0.0000
  44.  H  0.0000  0.0056  0.0010  0.0010  0.9296  0.0000  0.0000  0.0000  0.0000
  45.  H  0.0000  0.0044  0.0080  0.0007  0.9338  0.0000  0.0000  0.0000  0.0000
  46.  H  0.0001  0.0042  0.0009  0.0079  0.9352  0.0000  0.0000  0.0000  0.0000
  47.  C  0.0088  0.0001  0.0001  0.0000  0.0004  0.0008  0.0008  0.0074  0.0015
  48.  C  0.0002  0.0005  0.0002  0.0001  0.0001  0.0000  0.0000  0.0001  0.0000
  49.  C  0.0003  0.0002  0.0003  0.0000  0.0000  0.0000  0.0000  0.0000  0.0001
  50.  C  0.0001  0.0001  0.0000  0.0000  0.0000  0.0000  0.0000  0.0000  0.0000
  51.  C  0.0003  0.0001  0.0000  0.0000  0.0000  0.0000  0.0000  0.0001  0.0000
  52.  H  0.0007  0.0000  0.0000  0.0000  0.0000  0.0003  0.0001  0.0000  0.0004
  53.  H  0.0062  0.0000  0.0000  0.0000  0.0000  0.0001  0.0002  0.0001  0.0001
  54.  H  0.0005  0.0001  0.0000  0.0000  0.0001  0.0000  0.0001  0.0003  0.0001
  55.  H  0.9271  0.0001  0.0000  0.0000  0.0001  0.0001  0.0004  0.0001  0.0023
  56.  H  0.0000  0.0001  0.0000  0.0000  0.0000  0.0000  0.0000  0.0000  0.0000
  57.  H  0.0001  0.0001  0.0000  0.0000  0.0000  0.0000  0.0000  0.0000  0.0000
  58.  H  0.0000  0.0001  0.0000  0.0000  0.0000  0.0000  0.0000  0.0000  0.0000
  59.  H  0.0000  0.0000  0.0000  0.0000  0.0000  0.0000  0.0000  0.0000  0.0000
  60.  H  0.0000  0.0000  0.0000  0.0000  0.0000  0.0000  0.0000  0.0000  0.0000
  61.  H  0.0000  0.0000  0.0000  0.0000  0.0000  0.0000  0.0000  0.0000  0.0000
  62.  H  0.0000  0.0000  0.0000  0.0000  0.0000  0.0000  0.0000  0.0000  0.0000
  63.  H  0.0000  0.0000  0.0000  0.0000  0.0000  0.0000  0.0000  0.0000  0.0000
  64.  H  0.0001  0.0000  0.0000  0.0000  0.0000  0.0000  0.0000  0.0003  0.0000
  65.  C  0.0000  0.0004  0.0002  0.0005  0.0001  0.0000  0.0000  0.0000  0.0000
  66.  C  0.0002  0.0054  0.0002  0.0002  0.0002  0.0000  0.0000  0.0001  0.0001
  67.  C  0.0001  0.0002  0.0000  0.0000  0.0000  0.0000  0.0000  0.0000  0.0000
  68.  C  0.0001  0.0002  0.0000  0.0000  0.0000  0.0001  0.0000  0.0001  0.0000
  69.  C  0.0000  0.0002  0.0000  0.0000  0.0000  0.0000  0.0000  0.0000  0.0000
  70.  H  0.0000  0.0000  0.0000  0.0001  0.0000  0.0000  0.0000  0.0000  0.0000
  71.  H  0.0000  0.0000  0.0000  0.0000  0.0000  0.0000  0.0000  0.0000  0.0000
  72.  H  0.0000  0.0001  0.0000  0.0001  0.0000  0.0000  0.0000  0.0000  0.0000
  73.  H  0.0000  0.0000  0.0000  0.0000  0.0000  0.0000  0.0000  0.0000  0.0000
  74.  H  0.0000  0.0000  0.0000  0.0000  0.0000  0.0000  0.0000  0.0000  0.0000
  75.  H  0.0000  0.0000  0.0000  0.0000  0.0000  0.0000  0.0000  0.0000  0.0000
  76.  H  0.0000  0.0000  0.0000  0.0000  0.0000  0.0000  0.0001  0.0000  0.0000
  77.  H  0.0000  0.0002  0.0000  0.0000  0.0000  0.0000  0.0000  0.0000  0.0000
  78.  H  0.0000  0.0000  0.0000  0.0000  0.0000  0.0000  0.0002  0.0002  0.0000
  79.  H  0.0000  0.0000  0.0000  0.0000  0.0000  0.0000  0.0000  0.0000  0.0000
  80.  H  0.0000  0.0002  0.0000  0.0000  0.0000  0.0000  0.0000  0.0000  0.0000
  81.  H  0.0000  0.0000  0.0000  0.0000  0.0000  0.0000  0.0000  0.0000  0.0000
  82.  H  0.0000  0.0000  0.0000  0.0000  0.0000  0.0000  0.0000  0.0000  0.0000

     Atom   37      38      39      40      41      42      43      44      45
     ---- ------  ------  ------  ------  ------  ------  ------  ------  ------
   1. Si  0.0009  0.0001  0.0012  0.0018  0.0006  0.0005  0.0001  0.0007  0.0008
   2. Si  0.0010  0.0120  0.0009  0.0009  0.0093  0.0005  0.0004  0.0094  0.0004
   3. Si  0.0008  0.0001  0.0017  0.0011  0.0007  0.0009  0.0009  0.0005  0.0001
   4. Si  0.0004  0.0001  0.0002  0.0002  0.0004  0.0003  0.0001  0.0004  0.0001
   5.  C  0.0001  0.0000  0.0002  0.0002  0.0000  0.0001  0.0000  0.0001  0.0000
   6.  C  0.0000  0.0000  0.0000  0.0000  0.0000  0.0000  0.0000  0.0000  0.0000
   7.  C  0.0000  0.0000  0.0000  0.0000  0.0000  0.0000  0.0000  0.0000  0.0000
   8.  C  0.0001  0.0011  0.0008  0.0008  0.0003  0.0001  0.0002  0.0003  0.0002
   9.  C  0.0000  0.0002  0.0000  0.0000  0.0001  0.0000  0.0001  0.0001  0.0001
  10.  C  0.0000  0.0000  0.0000  0.0000  0.0000  0.0000  0.0000  0.0002  0.0004
  11.  C  0.0000  0.0000  0.0000  0.0000  0.0001  0.0000  0.0004  0.0000  0.0000
  12.  H  0.0000  0.0000  0.0000  0.0000  0.0000  0.0000  0.0000  0.0000  0.0000
  13.  H  0.0000  0.0000  0.0000  0.0000  0.0000  0.0000  0.0000  0.0000  0.0000
  14.  H  0.0000  0.0000  0.0000  0.0000  0.0000  0.0000  0.0000  0.0000  0.0000
  15.  H  0.0000  0.0000  0.0000  0.0000  0.0000  0.0000  0.0000  0.0000  0.0000
  16.  H  0.0000  0.0000  0.0000  0.0000  0.0000  0.0000  0.0000  0.0000  0.0000
  17.  H  0.0000  0.0001  0.0000  0.0000  0.0000  0.0000  0.0000  0.0000  0.0000
  18.  H  0.0000  0.0000  0.0000  0.0000  0.0000  0.0000  0.0000  0.0000  0.0000
  19.  H  0.0000  0.0000  0.0000  0.0000  0.0000  0.0000  0.0000  0.0000  0.0000
  20.  H  0.0000  0.0000  0.0000  0.0000  0.0000  0.0000  0.0000  0.0001  0.0000
  21.  H  0.0000  0.0000  0.0000  0.0000  0.0000  0.0000  0.0000  0.0000  0.0000
  22.  H  0.0000  0.0000  0.0000  0.0000  0.0000  0.0000  0.0000  0.0000  0.0023
  23.  H  0.0000  0.0000  0.0000  0.0000  0.0001  0.0000  0.0000  0.0000  0.0000
  24.  H  0.0000  0.0000  0.0000  0.0000  0.0000  0.0000  0.0023  0.0000  0.0001
  25.  H  0.0000  0.0000  0.0000  0.0000  0.0000  0.0000  0.0000  0.0000  0.0000
  26.  C  0.0053  0.0000  0.0002  0.0002  0.0001  0.0000  0.0000  0.0000  0.0000
  27.  C  0.0010  0.0000  0.0000  0.0000  0.0000  0.0000  0.0000  0.0000  0.0000
  28.  C  0.9271  0.0000  0.0001  0.0000  0.0000  0.0000  0.0000  0.0000  0.0000
  29.  C  0.0000  0.0049  0.0040  0.0040  0.0056  0.0042  0.0044  0.0056  0.0044
  30.  C  0.0000  0.9293  0.9316  0.9315  0.0010  0.0009  0.0079  0.0010  0.0080
  31.  C  0.0000  0.0011  0.0084  0.0008  0.9299  0.9341  0.9343  0.0010  0.0007
  32.  C  0.0000  0.0011  0.0007  0.0083  0.0011  0.0080  0.0006  0.9296  0.9338
  33.  H  0.0001  0.0000  0.0000  0.0000  0.0000  0.0000  0.0000  0.0000  0.0000
  34.  H  0.0002  0.0000  0.0000  0.0000  0.0000  0.0000  0.0000  0.0000  0.0000
  35.  H  0.0002  0.0000  0.0000  0.0000  0.0000  0.0000  0.0000  0.0000  0.0000
  36.  H  0.0023  0.0000  0.0000  0.0000  0.0000  0.0000  0.0000  0.0000  0.0000
  37.  H  0.0000  0.0000  0.0000  0.0000  0.0000  0.0000  0.0000  0.0000  0.0000
  38.  H  0.0000  0.0000  0.0023  0.0023  0.0004  0.0001  0.0001  0.0004  0.0001
  39.  H  0.0000  0.0023  0.0000  0.0028  0.0001  0.0002  0.0005  0.0001  0.0001
  40.  H  0.0000  0.0023  0.0028  0.0000  0.0001  0.0002  0.0001  0.0001  0.0004
  41.  H  0.0000  0.0004  0.0001  0.0001  0.0000  0.0024  0.0024  0.0005  0.0001
  42.  H  0.0000  0.0001  0.0002  0.0002  0.0024  0.0000  0.0027  0.0001  0.0001
  43.  H  0.0000  0.0001  0.0005  0.0001  0.0024  0.0027  0.0000  0.0001  0.0002
  44.  H  0.0000  0.0004  0.0001  0.0001  0.0005  0.0001  0.0001  0.0000  0.0023
  45.  H  0.0000  0.0001  0.0001  0.0004  0.0001  0.0001  0.0002  0.0023  0.0000
  46.  H  0.0000  0.0001  0.0002  0.0001  0.0001  0.0004  0.0001  0.0023  0.0026
  47.  C  0.0119  0.0000  0.0000  0.0000  0.0000  0.0000  0.0000  0.0000  0.0000
  48.  C  0.0001  0.0001  0.0001  0.0001  0.0000  0.0000  0.0000  0.0000  0.0000
  49.  C  0.0000  0.0000  0.0000  0.0000  0.0000  0.0000  0.0000  0.0000  0.0000
  50.  C  0.0000  0.0000  0.0000  0.0000  0.0000  0.0000  0.0000  0.0000  0.0000
  51.  C  0.0001  0.0000  0.0000  0.0000  0.0000  0.0000  0.0000  0.0000  0.0000
  52.  H  0.0001  0.0000  0.0000  0.0000  0.0000  0.0000  0.0000  0.0000  0.0000
  53.  H  0.0004  0.0000  0.0000  0.0000  0.0000  0.0000  0.0000  0.0000  0.0000
  54.  H  0.0001  0.0000  0.0000  0.0000  0.0000  0.0000  0.0000  0.0000  0.0000
  55.  H  0.0026  0.0000  0.0002  0.0000  0.0000  0.0000  0.0000  0.0000  0.0000
  56.  H  0.0000  0.0000  0.0000  0.0000  0.0000  0.0000  0.0000  0.0000  0.0000
  57.  H  0.0002  0.0000  0.0001  0.0000  0.0000  0.0000  0.0000  0.0000  0.0000
  58.  H  0.0000  0.0000  0.0000  0.0001  0.0000  0.0000  0.0000  0.0000  0.0000
  59.  H  0.0000  0.0000  0.0000  0.0000  0.0000  0.0000  0.0000  0.0000  0.0000
  60.  H  0.0000  0.0000  0.0000  0.0000  0.0000  0.0000  0.0000  0.0000  0.0000
  61.  H  0.0000  0.0000  0.0000  0.0000  0.0000  0.0000  0.0000  0.0000  0.0000
  62.  H  0.0000  0.0000  0.0000  0.0000  0.0000  0.0000  0.0000  0.0000  0.0000
  63.  H  0.0000  0.0000  0.0000  0.0000  0.0000  0.0000  0.0000  0.0000  0.0000
  64.  H  0.0002  0.0000  0.0000  0.0000  0.0000  0.0000  0.0000  0.0000  0.0000
  65.  C  0.0000  0.0000  0.0000  0.0001  0.0000  0.0003  0.0000  0.0000  0.0000
  66.  C  0.0000  0.0000  0.0000  0.0000  0.0002  0.0000  0.0000  0.0002  0.0000
  67.  C  0.0000  0.0000  0.0000  0.0000  0.0000  0.0000  0.0000  0.0000  0.0000
  68.  C  0.0000  0.0000  0.0000  0.0000  0.0000  0.0000  0.0000  0.0000  0.0000
  69.  C  0.0000  0.0000  0.0000  0.0000  0.0000  0.0000  0.0000  0.0000  0.0000
  70.  H  0.0000  0.0000  0.0000  0.0000  0.0000  0.0000  0.0000  0.0000  0.0000
  71.  H  0.0000  0.0000  0.0000  0.0001  0.0000  0.0002  0.0000  0.0000  0.0000
  72.  H  0.0000  0.0000  0.0000  0.0000  0.0000  0.0002  0.0000  0.0000  0.0000
  73.  H  0.0000  0.0000  0.0000  0.0000  0.0000  0.0000  0.0000  0.0000  0.0000
  74.  H  0.0000  0.0000  0.0000  0.0000  0.0000  0.0000  0.0000  0.0000  0.0000
  75.  H  0.0000  0.0000  0.0000  0.0000  0.0000  0.0000  0.0000  0.0000  0.0000
  76.  H  0.0000  0.0000  0.0000  0.0000  0.0000  0.0000  0.0000  0.0000  0.0000
  77.  H  0.0000  0.0000  0.0000  0.0000  0.0000  0.0000  0.0000  0.0000  0.0000
  78.  H  0.0000  0.0000  0.0000  0.0000  0.0000  0.0000  0.0000  0.0000  0.0000
  79.  H  0.0000  0.0000  0.0000  0.0000  0.0000  0.0000  0.0000  0.0000  0.0000
  80.  H  0.0000  0.0000  0.0000  0.0000  0.0000  0.0000  0.0000  0.0000  0.0000
  81.  H  0.0000  0.0000  0.0000  0.0000  0.0000  0.0000  0.0000  0.0000  0.0000
  82.  H  0.0000  0.0000  0.0000  0.0000  0.0000  0.0000  0.0000  0.0000  0.0000

     Atom   46      47      48      49      50      51      52      53      54
     ---- ------  ------  ------  ------  ------  ------  ------  ------  ------
   1. Si  0.0010  0.0036  0.0221  0.0047  0.0013  0.0055  0.0009  0.0005  0.0005
   2. Si  0.0006  0.0012  0.0154  0.0007  0.0009  0.0009  0.0002  0.0001  0.0004
   3. Si  0.0005  0.0110  0.0206  0.0048  0.0055  0.0013  0.0098  0.0011  0.0006
   4. Si  0.0004  0.0045  0.6772  0.0105  0.0093  0.0092  0.0009  0.0014  0.0017
   5.  C  0.0000  0.0003  0.0009  0.0003  0.0003  0.0005  0.0001  0.0001  0.0000
   6.  C  0.0000  0.0000  0.0004  0.0002  0.0005  0.0001  0.0000  0.0000  0.0000
   7.  C  0.0000  0.0000  0.0002  0.0001  0.0001  0.0000  0.0000  0.0000  0.0000
   8.  C  0.0001  0.0004  0.0054  0.0002  0.0002  0.0002  0.0000  0.0000  0.0001
   9.  C  0.0000  0.0002  0.0002  0.0000  0.0000  0.0000  0.0000  0.0000  0.0000
  10.  C  0.0000  0.0005  0.0002  0.0000  0.0000  0.0000  0.0001  0.0000  0.0001
  11.  C  0.0000  0.0001  0.0002  0.0000  0.0000  0.0000  0.0000  0.0000  0.0000
  12.  H  0.0000  0.0000  0.0000  0.0000  0.0001  0.0000  0.0000  0.0000  0.0000
  13.  H  0.0000  0.0000  0.0000  0.0000  0.0000  0.0000  0.0000  0.0000  0.0000
  14.  H  0.0000  0.0000  0.0001  0.0000  0.0001  0.0000  0.0000  0.0000  0.0000
  15.  H  0.0000  0.0000  0.0001  0.0000  0.0000  0.0000  0.0000  0.0000  0.0000
  16.  H  0.0000  0.0000  0.0000  0.0000  0.0000  0.0000  0.0000  0.0000  0.0000
  17.  H  0.0000  0.0000  0.0000  0.0000  0.0000  0.0000  0.0000  0.0000  0.0000
  18.  H  0.0000  0.0000  0.0000  0.0000  0.0000  0.0000  0.0000  0.0000  0.0000
  19.  H  0.0000  0.0001  0.0000  0.0000  0.0000  0.0000  0.0000  0.0001  0.0000
  20.  H  0.0000  0.0000  0.0002  0.0000  0.0000  0.0000  0.0000  0.0000  0.0000
  21.  H  0.0000  0.0003  0.0000  0.0000  0.0000  0.0000  0.0000  0.0002  0.0002
  22.  H  0.0000  0.0000  0.0000  0.0000  0.0000  0.0000  0.0000  0.0000  0.0000
  23.  H  0.0000  0.0000  0.0002  0.0000  0.0000  0.0000  0.0000  0.0000  0.0000
  24.  H  0.0000  0.0000  0.0000  0.0000  0.0000  0.0000  0.0000  0.0000  0.0000
  25.  H  0.0000  0.0000  0.0000  0.0000  0.0000  0.0000  0.0000  0.0000  0.0000
  26.  C  0.0001  0.9883  0.0008  0.0003  0.0004  0.0003  0.0044  0.0037  0.0036
  27.  C  0.0000  0.0067  0.0001  0.0001  0.0000  0.0004  0.0008  0.0008  0.0074
  28.  C  0.0001  0.0088  0.0002  0.0003  0.0001  0.0003  0.0007  0.0062  0.0005
  29.  C  0.0042  0.0001  0.0005  0.0002  0.0001  0.0001  0.0000  0.0000  0.0001
  30.  C  0.0009  0.0001  0.0002  0.0003  0.0000  0.0000  0.0000  0.0000  0.0000
  31.  C  0.0079  0.0000  0.0001  0.0000  0.0000  0.0000  0.0000  0.0000  0.0000
  32.  C  0.9352  0.0004  0.0001  0.0000  0.0000  0.0000  0.0000  0.0000  0.0001
  33.  H  0.0000  0.0008  0.0000  0.0000  0.0000  0.0000  0.0003  0.0001  0.0000
  34.  H  0.0000  0.0008  0.0000  0.0000  0.0000  0.0000  0.0001  0.0002  0.0001
  35.  H  0.0000  0.0074  0.0001  0.0000  0.0000  0.0001  0.0000  0.0001  0.0003
  36.  H  0.0000  0.0015  0.0000  0.0001  0.0000  0.0000  0.0004  0.0001  0.0001
  37.  H  0.0000  0.0119  0.0001  0.0000  0.0000  0.0001  0.0001  0.0004  0.0001
  38.  H  0.0001  0.0000  0.0001  0.0000  0.0000  0.0000  0.0000  0.0000  0.0000
  39.  H  0.0002  0.0000  0.0001  0.0000  0.0000  0.0000  0.0000  0.0000  0.0000
  40.  H  0.0001  0.0000  0.0001  0.0000  0.0000  0.0000  0.0000  0.0000  0.0000
  41.  H  0.0001  0.0000  0.0000  0.0000  0.0000  0.0000  0.0000  0.0000  0.0000
  42.  H  0.0004  0.0000  0.0000  0.0000  0.0000  0.0000  0.0000  0.0000  0.0000
  43.  H  0.0001  0.0000  0.0000  0.0000  0.0000  0.0000  0.0000  0.0000  0.0000
  44.  H  0.0023  0.0000  0.0000  0.0000  0.0000  0.0000  0.0000  0.0000  0.0000
  45.  H  0.0026  0.0000  0.0000  0.0000  0.0000  0.0000  0.0000  0.0000  0.0000
  46.  H  0.0000  0.0001  0.0000  0.0000  0.0000  0.0000  0.0000  0.0000  0.0003
  47.  C  0.0001  0.0000  0.0003  0.0001  0.0001  0.0001  0.9302  0.9356  0.9358
  48.  C  0.0000  0.0003  0.0000  0.9968  0.9941  0.9945  0.0001  0.0001  0.0001
  49.  C  0.0000  0.0001  0.9968  0.0000  0.0081  0.0080  0.0000  0.0000  0.0000
  50.  C  0.0000  0.0001  0.9941  0.0081  0.0000  0.0075  0.0000  0.0000  0.0000
  51.  C  0.0000  0.0001  0.9945  0.0080  0.0075  0.0000  0.0000  0.0000  0.0000
  52.  H  0.0000  0.9302  0.0001  0.0000  0.0000  0.0000  0.0000  0.0023  0.0024
  53.  H  0.0000  0.9356  0.0001  0.0000  0.0000  0.0000  0.0023  0.0000  0.0025
  54.  H  0.0003  0.9358  0.0001  0.0000  0.0000  0.0000  0.0024  0.0025  0.0000
  55.  H  0.0002  0.0010  0.0000  0.0000  0.0000  0.0000  0.0001  0.0002  0.0002
  56.  H  0.0000  0.0000  0.0049  0.9293  0.0011  0.0011  0.0000  0.0000  0.0000
  57.  H  0.0000  0.0000  0.0040  0.9316  0.0084  0.0007  0.0000  0.0000  0.0000
  58.  H  0.0000  0.0000  0.0040  0.9315  0.0008  0.0083  0.0000  0.0000  0.0000
  59.  H  0.0000  0.0000  0.0056  0.0010  0.9299  0.0011  0.0000  0.0000  0.0000
  60.  H  0.0000  0.0000  0.0042  0.0009  0.9341  0.0080  0.0000  0.0000  0.0000
  61.  H  0.0000  0.0000  0.0044  0.0079  0.9343  0.0006  0.0000  0.0000  0.0000
  62.  H  0.0000  0.0000  0.0056  0.0010  0.0010  0.9296  0.0000  0.0000  0.0000
  63.  H  0.0000  0.0000  0.0044  0.0080  0.0007  0.9338  0.0000  0.0000  0.0000
  64.  H  0.0000  0.0000  0.0042  0.0009  0.0079  0.9352  0.0000  0.0000  0.0000
  65.  C  0.0000  0.0001  0.0001  0.0001  0.0001  0.0001  0.0000  0.0000  0.0000
  66.  C  0.0000  0.0001  0.0242  0.0035  0.0009  0.0009  0.0000  0.0000  0.0000
  67.  C  0.0000  0.0001  0.0035  0.0005  0.0002  0.0002  0.0000  0.0000  0.0000
  68.  C  0.0000  0.0001  0.0009  0.0002  0.0001  0.0028  0.0000  0.0000  0.0000
  69.  C  0.0000  0.0001  0.0009  0.0002  0.0028  0.0002  0.0000  0.0000  0.0000
  70.  H  0.0000  0.0000  0.0000  0.0000  0.0000  0.0000  0.0000  0.0000  0.0000
  71.  H  0.0000  0.0000  0.0000  0.0000  0.0000  0.0000  0.0000  0.0000  0.0000
  72.  H  0.0000  0.0000  0.0000  0.0000  0.0000  0.0000  0.0000  0.0000  0.0000
  73.  H  0.0000  0.0000  0.0001  0.0000  0.0000  0.0000  0.0000  0.0000  0.0000
  74.  H  0.0000  0.0000  0.0011  0.0002  0.0000  0.0000  0.0000  0.0000  0.0000
  75.  H  0.0000  0.0000  0.0008  0.0000  0.0000  0.0000  0.0000  0.0000  0.0000
  76.  H  0.0000  0.0000  0.0008  0.0000  0.0000  0.0000  0.0000  0.0000  0.0000
  77.  H  0.0000  0.0000  0.0003  0.0001  0.0000  0.0001  0.0000  0.0000  0.0000
  78.  H  0.0000  0.0000  0.0001  0.0000  0.0000  0.0000  0.0000  0.0000  0.0000
  79.  H  0.0000  0.0000  0.0002  0.0001  0.0000  0.0004  0.0000  0.0000  0.0000
  80.  H  0.0000  0.0000  0.0003  0.0001  0.0002  0.0000  0.0000  0.0000  0.0000
  81.  H  0.0000  0.0000  0.0002  0.0001  0.0004  0.0000  0.0000  0.0000  0.0000
  82.  H  0.0000  0.0000  0.0001  0.0000  0.0000  0.0000  0.0000  0.0000  0.0000

     Atom   55      56      57      58      59      60      61      62      63
     ---- ------  ------  ------  ------  ------  ------  ------  ------  ------
   1. Si  0.0009  0.0001  0.0012  0.0018  0.0006  0.0005  0.0001  0.0007  0.0008
   2. Si  0.0004  0.0001  0.0002  0.0002  0.0004  0.0003  0.0001  0.0004  0.0001
   3. Si  0.0008  0.0001  0.0017  0.0011  0.0007  0.0009  0.0009  0.0005  0.0001
   4. Si  0.0010  0.0120  0.0009  0.0009  0.0093  0.0005  0.0004  0.0094  0.0004
   5.  C  0.0001  0.0000  0.0002  0.0002  0.0000  0.0001  0.0000  0.0001  0.0000
   6.  C  0.0000  0.0000  0.0000  0.0001  0.0000  0.0003  0.0000  0.0000  0.0000
   7.  C  0.0000  0.0000  0.0000  0.0000  0.0000  0.0000  0.0000  0.0000  0.0000
   8.  C  0.0000  0.0000  0.0000  0.0000  0.0002  0.0000  0.0000  0.0002  0.0000
   9.  C  0.0000  0.0000  0.0000  0.0000  0.0000  0.0000  0.0000  0.0000  0.0000
  10.  C  0.0000  0.0000  0.0000  0.0000  0.0000  0.0000  0.0000  0.0000  0.0000
  11.  C  0.0000  0.0000  0.0000  0.0000  0.0000  0.0000  0.0000  0.0000  0.0000
  12.  H  0.0000  0.0000  0.0000  0.0000  0.0000  0.0000  0.0000  0.0000  0.0000
  13.  H  0.0000  0.0000  0.0000  0.0001  0.0000  0.0002  0.0000  0.0000  0.0000
  14.  H  0.0000  0.0000  0.0000  0.0000  0.0000  0.0002  0.0000  0.0000  0.0000
  15.  H  0.0000  0.0000  0.0000  0.0000  0.0000  0.0000  0.0000  0.0000  0.0000
  16.  H  0.0000  0.0000  0.0000  0.0000  0.0000  0.0000  0.0000  0.0000  0.0000
  17.  H  0.0000  0.0000  0.0000  0.0000  0.0000  0.0000  0.0000  0.0000  0.0000
  18.  H  0.0000  0.0000  0.0000  0.0000  0.0000  0.0000  0.0000  0.0000  0.0000
  19.  H  0.0000  0.0000  0.0000  0.0000  0.0000  0.0000  0.0000  0.0000  0.0000
  20.  H  0.0000  0.0000  0.0000  0.0000  0.0000  0.0000  0.0000  0.0000  0.0000
  21.  H  0.0000  0.0000  0.0000  0.0000  0.0000  0.0000  0.0000  0.0000  0.0000
  22.  H  0.0000  0.0000  0.0000  0.0000  0.0000  0.0000  0.0000  0.0000  0.0000
  23.  H  0.0000  0.0000  0.0000  0.0000  0.0000  0.0000  0.0000  0.0000  0.0000
  24.  H  0.0000  0.0000  0.0000  0.0000  0.0000  0.0000  0.0000  0.0000  0.0000
  25.  H  0.0000  0.0000  0.0000  0.0000  0.0000  0.0000  0.0000  0.0000  0.0000
  26.  C  0.0053  0.0000  0.0002  0.0002  0.0001  0.0000  0.0000  0.0000  0.0000
  27.  C  0.0119  0.0000  0.0000  0.0000  0.0000  0.0000  0.0000  0.0000  0.0000
  28.  C  0.9271  0.0000  0.0001  0.0000  0.0000  0.0000  0.0000  0.0000  0.0000
  29.  C  0.0001  0.0001  0.0001  0.0001  0.0000  0.0000  0.0000  0.0000  0.0000
  30.  C  0.0000  0.0000  0.0000  0.0000  0.0000  0.0000  0.0000  0.0000  0.0000
  31.  C  0.0000  0.0000  0.0000  0.0000  0.0000  0.0000  0.0000  0.0000  0.0000
  32.  C  0.0001  0.0000  0.0000  0.0000  0.0000  0.0000  0.0000  0.0000  0.0000
  33.  H  0.0001  0.0000  0.0000  0.0000  0.0000  0.0000  0.0000  0.0000  0.0000
  34.  H  0.0004  0.0000  0.0000  0.0000  0.0000  0.0000  0.0000  0.0000  0.0000
  35.  H  0.0001  0.0000  0.0000  0.0000  0.0000  0.0000  0.0000  0.0000  0.0000
  36.  H  0.0023  0.0000  0.0000  0.0000  0.0000  0.0000  0.0000  0.0000  0.0000
  37.  H  0.0026  0.0000  0.0002  0.0000  0.0000  0.0000  0.0000  0.0000  0.0000
  38.  H  0.0000  0.0000  0.0000  0.0000  0.0000  0.0000  0.0000  0.0000  0.0000
  39.  H  0.0002  0.0000  0.0001  0.0000  0.0000  0.0000  0.0000  0.0000  0.0000
  40.  H  0.0000  0.0000  0.0000  0.0001  0.0000  0.0000  0.0000  0.0000  0.0000
  41.  H  0.0000  0.0000  0.0000  0.0000  0.0000  0.0000  0.0000  0.0000  0.0000
  42.  H  0.0000  0.0000  0.0000  0.0000  0.0000  0.0000  0.0000  0.0000  0.0000
  43.  H  0.0000  0.0000  0.0000  0.0000  0.0000  0.0000  0.0000  0.0000  0.0000
  44.  H  0.0000  0.0000  0.0000  0.0000  0.0000  0.0000  0.0000  0.0000  0.0000
  45.  H  0.0000  0.0000  0.0000  0.0000  0.0000  0.0000  0.0000  0.0000  0.0000
  46.  H  0.0002  0.0000  0.0000  0.0000  0.0000  0.0000  0.0000  0.0000  0.0000
  47.  C  0.0010  0.0000  0.0000  0.0000  0.0000  0.0000  0.0000  0.0000  0.0000
  48.  C  0.0000  0.0049  0.0040  0.0040  0.0056  0.0042  0.0044  0.0056  0.0044
  49.  C  0.0000  0.9293  0.9316  0.9315  0.0010  0.0009  0.0079  0.0010  0.0080
  50.  C  0.0000  0.0011  0.0084  0.0008  0.9299  0.9341  0.9343  0.0010  0.0007
  51.  C  0.0000  0.0011  0.0007  0.0083  0.0011  0.0080  0.0006  0.9296  0.9338
  52.  H  0.0001  0.0000  0.0000  0.0000  0.0000  0.0000  0.0000  0.0000  0.0000
  53.  H  0.0002  0.0000  0.0000  0.0000  0.0000  0.0000  0.0000  0.0000  0.0000
  54.  H  0.0002  0.0000  0.0000  0.0000  0.0000  0.0000  0.0000  0.0000  0.0000
  55.  H  0.0000  0.0000  0.0000  0.0000  0.0000  0.0000  0.0000  0.0000  0.0000
  56.  H  0.0000  0.0000  0.0023  0.0023  0.0004  0.0001  0.0001  0.0004  0.0001
  57.  H  0.0000  0.0023  0.0000  0.0028  0.0001  0.0002  0.0005  0.0001  0.0001
  58.  H  0.0000  0.0023  0.0028  0.0000  0.0001  0.0002  0.0001  0.0001  0.0004
  59.  H  0.0000  0.0004  0.0001  0.0001  0.0000  0.0024  0.0024  0.0005  0.0001
  60.  H  0.0000  0.0001  0.0002  0.0002  0.0024  0.0000  0.0027  0.0001  0.0001
  61.  H  0.0000  0.0001  0.0005  0.0001  0.0024  0.0027  0.0000  0.0001  0.0002
  62.  H  0.0000  0.0004  0.0001  0.0001  0.0005  0.0001  0.0001  0.0000  0.0023
  63.  H  0.0000  0.0001  0.0001  0.0004  0.0001  0.0001  0.0002  0.0023  0.0000
  64.  H  0.0000  0.0001  0.0002  0.0001  0.0001  0.0004  0.0001  0.0023  0.0026
  65.  C  0.0000  0.0000  0.0000  0.0000  0.0000  0.0000  0.0000  0.0000  0.0000
  66.  C  0.0001  0.0011  0.0008  0.0008  0.0003  0.0001  0.0002  0.0003  0.0002
  67.  C  0.0000  0.0002  0.0000  0.0000  0.0001  0.0000  0.0001  0.0001  0.0001
  68.  C  0.0000  0.0000  0.0000  0.0000  0.0000  0.0000  0.0000  0.0002  0.0004
  69.  C  0.0000  0.0000  0.0000  0.0000  0.0001  0.0000  0.0004  0.0000  0.0000
  70.  H  0.0000  0.0000  0.0000  0.0000  0.0000  0.0000  0.0000  0.0000  0.0000
  71.  H  0.0000  0.0000  0.0000  0.0000  0.0000  0.0000  0.0000  0.0000  0.0000
  72.  H  0.0000  0.0000  0.0000  0.0000  0.0000  0.0000  0.0000  0.0000  0.0000
  73.  H  0.0000  0.0000  0.0000  0.0000  0.0000  0.0000  0.0000  0.0000  0.0000
  74.  H  0.0000  0.0001  0.0000  0.0000  0.0000  0.0000  0.0000  0.0000  0.0000
  75.  H  0.0000  0.0000  0.0000  0.0000  0.0000  0.0000  0.0000  0.0000  0.0000
  76.  H  0.0000  0.0000  0.0000  0.0000  0.0000  0.0000  0.0000  0.0000  0.0000
  77.  H  0.0000  0.0000  0.0000  0.0000  0.0000  0.0000  0.0000  0.0001  0.0000
  78.  H  0.0000  0.0000  0.0000  0.0000  0.0000  0.0000  0.0000  0.0000  0.0000
  79.  H  0.0000  0.0000  0.0000  0.0000  0.0000  0.0000  0.0000  0.0000  0.0023
  80.  H  0.0000  0.0000  0.0000  0.0000  0.0001  0.0000  0.0000  0.0000  0.0000
  81.  H  0.0000  0.0000  0.0000  0.0000  0.0000  0.0000  0.0023  0.0000  0.0001
  82.  H  0.0000  0.0000  0.0000  0.0000  0.0000  0.0000  0.0000  0.0000  0.0000

     Atom   64      65      66      67      68      69      70      71      72
     ---- ------  ------  ------  ------  ------  ------  ------  ------  ------
   1. Si  0.0010  0.0110  0.0206  0.0048  0.0055  0.0013  0.0098  0.0011  0.0006
   2. Si  0.0004  0.0012  0.0154  0.0007  0.0009  0.0009  0.0002  0.0001  0.0004
   3. Si  0.0005  0.0036  0.0221  0.0047  0.0013  0.0055  0.0009  0.0005  0.0005
   4. Si  0.0006  0.0045  0.6772  0.0105  0.0093  0.0092  0.0009  0.0014  0.0017
   5.  C  0.0000  0.9883  0.0008  0.0003  0.0004  0.0003  0.0044  0.0037  0.0036
   6.  C  0.0000  0.0067  0.0001  0.0001  0.0000  0.0004  0.0008  0.0008  0.0074
   7.  C  0.0000  0.0088  0.0002  0.0003  0.0001  0.0003  0.0007  0.0062  0.0005
   8.  C  0.0000  0.0001  0.0005  0.0002  0.0001  0.0001  0.0000  0.0000  0.0001
   9.  C  0.0000  0.0001  0.0002  0.0003  0.0000  0.0000  0.0000  0.0000  0.0000
  10.  C  0.0000  0.0000  0.0001  0.0000  0.0000  0.0000  0.0000  0.0000  0.0000
  11.  C  0.0000  0.0004  0.0001  0.0000  0.0000  0.0000  0.0000  0.0000  0.0001
  12.  H  0.0000  0.0008  0.0000  0.0000  0.0000  0.0000  0.0003  0.0001  0.0000
  13.  H  0.0000  0.0008  0.0000  0.0000  0.0000  0.0000  0.0001  0.0002  0.0001
  14.  H  0.0000  0.0074  0.0001  0.0000  0.0000  0.0001  0.0000  0.0001  0.0003
  15.  H  0.0000  0.0015  0.0000  0.0001  0.0000  0.0000  0.0004  0.0001  0.0001
  16.  H  0.0000  0.0119  0.0001  0.0000  0.0000  0.0001  0.0001  0.0004  0.0001
  17.  H  0.0000  0.0000  0.0001  0.0000  0.0000  0.0000  0.0000  0.0000  0.0000
  18.  H  0.0000  0.0000  0.0001  0.0000  0.0000  0.0000  0.0000  0.0000  0.0000
  19.  H  0.0000  0.0000  0.0001  0.0000  0.0000  0.0000  0.0000  0.0000  0.0000
  20.  H  0.0000  0.0000  0.0000  0.0000  0.0000  0.0000  0.0000  0.0000  0.0000
  21.  H  0.0000  0.0000  0.0000  0.0000  0.0000  0.0000  0.0000  0.0000  0.0000
  22.  H  0.0000  0.0000  0.0000  0.0000  0.0000  0.0000  0.0000  0.0000  0.0000
  23.  H  0.0000  0.0000  0.0000  0.0000  0.0000  0.0000  0.0000  0.0000  0.0000
  24.  H  0.0000  0.0000  0.0000  0.0000  0.0000  0.0000  0.0000  0.0000  0.0000
  25.  H  0.0000  0.0001  0.0000  0.0000  0.0000  0.0000  0.0000  0.0000  0.0003
  26.  C  0.0001  0.0003  0.0009  0.0003  0.0003  0.0005  0.0001  0.0001  0.0000
  27.  C  0.0001  0.0000  0.0004  0.0002  0.0005  0.0001  0.0000  0.0000  0.0000
  28.  C  0.0001  0.0000  0.0002  0.0001  0.0001  0.0000  0.0000  0.0000  0.0000
  29.  C  0.0000  0.0004  0.0054  0.0002  0.0002  0.0002  0.0000  0.0000  0.0001
  30.  C  0.0000  0.0002  0.0002  0.0000  0.0000  0.0000  0.0000  0.0000  0.0000
  31.  C  0.0000  0.0005  0.0002  0.0000  0.0000  0.0000  0.0001  0.0000  0.0001
  32.  C  0.0000  0.0001  0.0002  0.0000  0.0000  0.0000  0.0000  0.0000  0.0000
  33.  H  0.0000  0.0000  0.0000  0.0000  0.0001  0.0000  0.0000  0.0000  0.0000
  34.  H  0.0000  0.0000  0.0000  0.0000  0.0000  0.0000  0.0000  0.0000  0.0000
  35.  H  0.0003  0.0000  0.0001  0.0000  0.0001  0.0000  0.0000  0.0000  0.0000
  36.  H  0.0000  0.0000  0.0001  0.0000  0.0000  0.0000  0.0000  0.0000  0.0000
  37.  H  0.0002  0.0000  0.0000  0.0000  0.0000  0.0000  0.0000  0.0000  0.0000
  38.  H  0.0000  0.0000  0.0000  0.0000  0.0000  0.0000  0.0000  0.0000  0.0000
  39.  H  0.0000  0.0000  0.0000  0.0000  0.0000  0.0000  0.0000  0.0000  0.0000
  40.  H  0.0000  0.0001  0.0000  0.0000  0.0000  0.0000  0.0000  0.0001  0.0000
  41.  H  0.0000  0.0000  0.0002  0.0000  0.0000  0.0000  0.0000  0.0000  0.0000
  42.  H  0.0000  0.0003  0.0000  0.0000  0.0000  0.0000  0.0000  0.0002  0.0002
  43.  H  0.0000  0.0000  0.0000  0.0000  0.0000  0.0000  0.0000  0.0000  0.0000
  44.  H  0.0000  0.0000  0.0002  0.0000  0.0000  0.0000  0.0000  0.0000  0.0000
  45.  H  0.0000  0.0000  0.0000  0.0000  0.0000  0.0000  0.0000  0.0000  0.0000
  46.  H  0.0000  0.0000  0.0000  0.0000  0.0000  0.0000  0.0000  0.0000  0.0000
  47.  C  0.0000  0.0001  0.0001  0.0001  0.0001  0.0001  0.0000  0.0000  0.0000
  48.  C  0.0042  0.0001  0.0242  0.0035  0.0009  0.0009  0.0000  0.0000  0.0000
  49.  C  0.0009  0.0001  0.0035  0.0005  0.0002  0.0002  0.0000  0.0000  0.0000
  50.  C  0.0079  0.0001  0.0009  0.0002  0.0001  0.0028  0.0000  0.0000  0.0000
  51.  C  0.9352  0.0001  0.0009  0.0002  0.0028  0.0002  0.0000  0.0000  0.0000
  52.  H  0.0000  0.0000  0.0000  0.0000  0.0000  0.0000  0.0000  0.0000  0.0000
  53.  H  0.0000  0.0000  0.0000  0.0000  0.0000  0.0000  0.0000  0.0000  0.0000
  54.  H  0.0000  0.0000  0.0000  0.0000  0.0000  0.0000  0.0000  0.0000  0.0000
  55.  H  0.0000  0.0000  0.0001  0.0000  0.0000  0.0000  0.0000  0.0000  0.0000
  56.  H  0.0001  0.0000  0.0011  0.0002  0.0000  0.0000  0.0000  0.0000  0.0000
  57.  H  0.0002  0.0000  0.0008  0.0000  0.0000  0.0000  0.0000  0.0000  0.0000
  58.  H  0.0001  0.0000  0.0008  0.0000  0.0000  0.0000  0.0000  0.0000  0.0000
  59.  H  0.0001  0.0000  0.0003  0.0001  0.0000  0.0001  0.0000  0.0000  0.0000
  60.  H  0.0004  0.0000  0.0001  0.0000  0.0000  0.0000  0.0000  0.0000  0.0000
  61.  H  0.0001  0.0000  0.0002  0.0001  0.0000  0.0004  0.0000  0.0000  0.0000
  62.  H  0.0023  0.0000  0.0003  0.0001  0.0002  0.0000  0.0000  0.0000  0.0000
  63.  H  0.0026  0.0000  0.0002  0.0001  0.0004  0.0000  0.0000  0.0000  0.0000
  64.  H  0.0000  0.0000  0.0001  0.0000  0.0000  0.0000  0.0000  0.0000  0.0000
  65.  C  0.0000  0.0000  0.0003  0.0001  0.0001  0.0001  0.9302  0.9356  0.9358
  66.  C  0.0001  0.0003  0.0000  0.9968  0.9941  0.9945  0.0001  0.0001  0.0001
  67.  C  0.0000  0.0001  0.9968  0.0000  0.0081  0.0080  0.0000  0.0000  0.0000
  68.  C  0.0000  0.0001  0.9941  0.0081  0.0000  0.0075  0.0000  0.0000  0.0000
  69.  C  0.0000  0.0001  0.9945  0.0080  0.0075  0.0000  0.0000  0.0000  0.0000
  70.  H  0.0000  0.9302  0.0001  0.0000  0.0000  0.0000  0.0000  0.0023  0.0024
  71.  H  0.0000  0.9356  0.0001  0.0000  0.0000  0.0000  0.0023  0.0000  0.0025
  72.  H  0.0000  0.9358  0.0001  0.0000  0.0000  0.0000  0.0024  0.0025  0.0000
  73.  H  0.0000  0.0010  0.0000  0.0000  0.0000  0.0000  0.0001  0.0002  0.0002
  74.  H  0.0000  0.0000  0.0049  0.9293  0.0011  0.0011  0.0000  0.0000  0.0000
  75.  H  0.0000  0.0000  0.0040  0.9316  0.0084  0.0007  0.0000  0.0000  0.0000
  76.  H  0.0000  0.0000  0.0040  0.9315  0.0008  0.0083  0.0000  0.0000  0.0000
  77.  H  0.0000  0.0000  0.0056  0.0010  0.9299  0.0011  0.0000  0.0000  0.0000
  78.  H  0.0000  0.0000  0.0042  0.0009  0.9341  0.0080  0.0000  0.0000  0.0000
  79.  H  0.0000  0.0000  0.0044  0.0079  0.9343  0.0006  0.0000  0.0000  0.0000
  80.  H  0.0000  0.0000  0.0056  0.0010  0.0010  0.9296  0.0000  0.0000  0.0000
  81.  H  0.0000  0.0000  0.0044  0.0080  0.0007  0.9338  0.0000  0.0000  0.0000
  82.  H  0.0000  0.0000  0.0042  0.0009  0.0079  0.9352  0.0000  0.0000  0.0000

     Atom   73      74      75      76      77      78      79      80      81
     ---- ------  ------  ------  ------  ------  ------  ------  ------  ------
   1. Si  0.0008  0.0001  0.0017  0.0011  0.0007  0.0009  0.0009  0.0005  0.0001
   2. Si  0.0004  0.0001  0.0002  0.0002  0.0004  0.0003  0.0001  0.0004  0.0001
   3. Si  0.0009  0.0001  0.0012  0.0018  0.0006  0.0005  0.0001  0.0007  0.0008
   4. Si  0.0010  0.0120  0.0009  0.0009  0.0093  0.0005  0.0004  0.0094  0.0004
   5.  C  0.0053  0.0000  0.0002  0.0002  0.0001  0.0000  0.0000  0.0000  0.0000
   6.  C  0.0119  0.0000  0.0000  0.0000  0.0000  0.0000  0.0000  0.0000  0.0000
   7.  C  0.9271  0.0000  0.0001  0.0000  0.0000  0.0000  0.0000  0.0000  0.0000
   8.  C  0.0001  0.0001  0.0001  0.0001  0.0000  0.0000  0.0000  0.0000  0.0000
   9.  C  0.0000  0.0000  0.0000  0.0000  0.0000  0.0000  0.0000  0.0000  0.0000
  10.  C  0.0000  0.0000  0.0000  0.0000  0.0000  0.0000  0.0000  0.0000  0.0000
  11.  C  0.0001  0.0000  0.0000  0.0000  0.0000  0.0000  0.0000  0.0000  0.0000
  12.  H  0.0001  0.0000  0.0000  0.0000  0.0000  0.0000  0.0000  0.0000  0.0000
  13.  H  0.0004  0.0000  0.0000  0.0000  0.0000  0.0000  0.0000  0.0000  0.0000
  14.  H  0.0001  0.0000  0.0000  0.0000  0.0000  0.0000  0.0000  0.0000  0.0000
  15.  H  0.0023  0.0000  0.0000  0.0000  0.0000  0.0000  0.0000  0.0000  0.0000
  16.  H  0.0026  0.0000  0.0002  0.0000  0.0000  0.0000  0.0000  0.0000  0.0000
  17.  H  0.0000  0.0000  0.0000  0.0000  0.0000  0.0000  0.0000  0.0000  0.0000
  18.  H  0.0002  0.0000  0.0001  0.0000  0.0000  0.0000  0.0000  0.0000  0.0000
  19.  H  0.0000  0.0000  0.0000  0.0001  0.0000  0.0000  0.0000  0.0000  0.0000
  20.  H  0.0000  0.0000  0.0000  0.0000  0.0000  0.0000  0.0000  0.0000  0.0000
  21.  H  0.0000  0.0000  0.0000  0.0000  0.0000  0.0000  0.0000  0.0000  0.0000
  22.  H  0.0000  0.0000  0.0000  0.0000  0.0000  0.0000  0.0000  0.0000  0.0000
  23.  H  0.0000  0.0000  0.0000  0.0000  0.0000  0.0000  0.0000  0.0000  0.0000
  24.  H  0.0000  0.0000  0.0000  0.0000  0.0000  0.0000  0.0000  0.0000  0.0000
  25.  H  0.0002  0.0000  0.0000  0.0000  0.0000  0.0000  0.0000  0.0000  0.0000
  26.  C  0.0001  0.0000  0.0002  0.0002  0.0000  0.0001  0.0000  0.0001  0.0000
  27.  C  0.0000  0.0000  0.0000  0.0001  0.0000  0.0003  0.0000  0.0000  0.0000
  28.  C  0.0000  0.0000  0.0000  0.0000  0.0000  0.0000  0.0000  0.0000  0.0000
  29.  C  0.0000  0.0000  0.0000  0.0000  0.0002  0.0000  0.0000  0.0002  0.0000
  30.  C  0.0000  0.0000  0.0000  0.0000  0.0000  0.0000  0.0000  0.0000  0.0000
  31.  C  0.0000  0.0000  0.0000  0.0000  0.0000  0.0000  0.0000  0.0000  0.0000
  32.  C  0.0000  0.0000  0.0000  0.0000  0.0000  0.0000  0.0000  0.0000  0.0000
  33.  H  0.0000  0.0000  0.0000  0.0000  0.0000  0.0000  0.0000  0.0000  0.0000
  34.  H  0.0000  0.0000  0.0000  0.0001  0.0000  0.0002  0.0000  0.0000  0.0000
  35.  H  0.0000  0.0000  0.0000  0.0000  0.0000  0.0002  0.0000  0.0000  0.0000
  36.  H  0.0000  0.0000  0.0000  0.0000  0.0000  0.0000  0.0000  0.0000  0.0000
  37.  H  0.0000  0.0000  0.0000  0.0000  0.0000  0.0000  0.0000  0.0000  0.0000
  38.  H  0.0000  0.0000  0.0000  0.0000  0.0000  0.0000  0.0000  0.0000  0.0000
  39.  H  0.0000  0.0000  0.0000  0.0000  0.0000  0.0000  0.0000  0.0000  0.0000
  40.  H  0.0000  0.0000  0.0000  0.0000  0.0000  0.0000  0.0000  0.0000  0.0000
  41.  H  0.0000  0.0000  0.0000  0.0000  0.0000  0.0000  0.0000  0.0000  0.0000
  42.  H  0.0000  0.0000  0.0000  0.0000  0.0000  0.0000  0.0000  0.0000  0.0000
  43.  H  0.0000  0.0000  0.0000  0.0000  0.0000  0.0000  0.0000  0.0000  0.0000
  44.  H  0.0000  0.0000  0.0000  0.0000  0.0000  0.0000  0.0000  0.0000  0.0000
  45.  H  0.0000  0.0000  0.0000  0.0000  0.0000  0.0000  0.0000  0.0000  0.0000
  46.  H  0.0000  0.0000  0.0000  0.0000  0.0000  0.0000  0.0000  0.0000  0.0000
  47.  C  0.0000  0.0000  0.0000  0.0000  0.0000  0.0000  0.0000  0.0000  0.0000
  48.  C  0.0001  0.0011  0.0008  0.0008  0.0003  0.0001  0.0002  0.0003  0.0002
  49.  C  0.0000  0.0002  0.0000  0.0000  0.0001  0.0000  0.0001  0.0001  0.0001
  50.  C  0.0000  0.0000  0.0000  0.0000  0.0000  0.0000  0.0000  0.0002  0.0004
  51.  C  0.0000  0.0000  0.0000  0.0000  0.0001  0.0000  0.0004  0.0000  0.0000
  52.  H  0.0000  0.0000  0.0000  0.0000  0.0000  0.0000  0.0000  0.0000  0.0000
  53.  H  0.0000  0.0000  0.0000  0.0000  0.0000  0.0000  0.0000  0.0000  0.0000
  54.  H  0.0000  0.0000  0.0000  0.0000  0.0000  0.0000  0.0000  0.0000  0.0000
  55.  H  0.0000  0.0000  0.0000  0.0000  0.0000  0.0000  0.0000  0.0000  0.0000
  56.  H  0.0000  0.0001  0.0000  0.0000  0.0000  0.0000  0.0000  0.0000  0.0000
  57.  H  0.0000  0.0000  0.0000  0.0000  0.0000  0.0000  0.0000  0.0000  0.0000
  58.  H  0.0000  0.0000  0.0000  0.0000  0.0000  0.0000  0.0000  0.0000  0.0000
  59.  H  0.0000  0.0000  0.0000  0.0000  0.0000  0.0000  0.0000  0.0001  0.0000
  60.  H  0.0000  0.0000  0.0000  0.0000  0.0000  0.0000  0.0000  0.0000  0.0000
  61.  H  0.0000  0.0000  0.0000  0.0000  0.0000  0.0000  0.0000  0.0000  0.0023
  62.  H  0.0000  0.0000  0.0000  0.0000  0.0001  0.0000  0.0000  0.0000  0.0000
  63.  H  0.0000  0.0000  0.0000  0.0000  0.0000  0.0000  0.0023  0.0000  0.0001
  64.  H  0.0000  0.0000  0.0000  0.0000  0.0000  0.0000  0.0000  0.0000  0.0000
  65.  C  0.0010  0.0000  0.0000  0.0000  0.0000  0.0000  0.0000  0.0000  0.0000
  66.  C  0.0000  0.0049  0.0040  0.0040  0.0056  0.0042  0.0044  0.0056  0.0044
  67.  C  0.0000  0.9293  0.9316  0.9315  0.0010  0.0009  0.0079  0.0010  0.0080
  68.  C  0.0000  0.0011  0.0084  0.0008  0.9299  0.9341  0.9343  0.0010  0.0007
  69.  C  0.0000  0.0011  0.0007  0.0083  0.0011  0.0080  0.0006  0.9296  0.9338
  70.  H  0.0001  0.0000  0.0000  0.0000  0.0000  0.0000  0.0000  0.0000  0.0000
  71.  H  0.0002  0.0000  0.0000  0.0000  0.0000  0.0000  0.0000  0.0000  0.0000
  72.  H  0.0002  0.0000  0.0000  0.0000  0.0000  0.0000  0.0000  0.0000  0.0000
  73.  H  0.0000  0.0000  0.0000  0.0000  0.0000  0.0000  0.0000  0.0000  0.0000
  74.  H  0.0000  0.0000  0.0023  0.0023  0.0004  0.0001  0.0001  0.0004  0.0001
  75.  H  0.0000  0.0023  0.0000  0.0028  0.0001  0.0002  0.0005  0.0001  0.0001
  76.  H  0.0000  0.0023  0.0028  0.0000  0.0001  0.0002  0.0001  0.0001  0.0004
  77.  H  0.0000  0.0004  0.0001  0.0001  0.0000  0.0024  0.0024  0.0005  0.0001
  78.  H  0.0000  0.0001  0.0002  0.0002  0.0024  0.0000  0.0027  0.0001  0.0001
  79.  H  0.0000  0.0001  0.0005  0.0001  0.0024  0.0027  0.0000  0.0001  0.0002
  80.  H  0.0000  0.0004  0.0001  0.0001  0.0005  0.0001  0.0001  0.0000  0.0023
  81.  H  0.0000  0.0001  0.0001  0.0004  0.0001  0.0001  0.0002  0.0023  0.0000
  82.  H  0.0000  0.0001  0.0002  0.0001  0.0001  0.0004  0.0001  0.0023  0.0026

     Atom   82
     ---- ------
   1. Si  0.0005
   2. Si  0.0004
   3. Si  0.0010
   4. Si  0.0006
   5.  C  0.0001
   6.  C  0.0001
   7.  C  0.0001
   8.  C  0.0000
   9.  C  0.0000
  10.  C  0.0000
  11.  C  0.0000
  12.  H  0.0000
  13.  H  0.0000
  14.  H  0.0003
  15.  H  0.0000
  16.  H  0.0002
  17.  H  0.0000
  18.  H  0.0000
  19.  H  0.0000
  20.  H  0.0000
  21.  H  0.0000
  22.  H  0.0000
  23.  H  0.0000
  24.  H  0.0000
  25.  H  0.0000
  26.  C  0.0000
  27.  C  0.0000
  28.  C  0.0000
  29.  C  0.0000
  30.  C  0.0000
  31.  C  0.0000
  32.  C  0.0000
  33.  H  0.0000
  34.  H  0.0000
  35.  H  0.0000
  36.  H  0.0000
  37.  H  0.0000
  38.  H  0.0000
  39.  H  0.0000
  40.  H  0.0000
  41.  H  0.0000
  42.  H  0.0000
  43.  H  0.0000
  44.  H  0.0000
  45.  H  0.0000
  46.  H  0.0000
  47.  C  0.0000
  48.  C  0.0001
  49.  C  0.0000
  50.  C  0.0000
  51.  C  0.0000
  52.  H  0.0000
  53.  H  0.0000
  54.  H  0.0000
  55.  H  0.0000
  56.  H  0.0000
  57.  H  0.0000
  58.  H  0.0000
  59.  H  0.0000
  60.  H  0.0000
  61.  H  0.0000
  62.  H  0.0000
  63.  H  0.0000
  64.  H  0.0000
  65.  C  0.0000
  66.  C  0.0042
  67.  C  0.0009
  68.  C  0.0079
  69.  C  0.9352
  70.  H  0.0000
  71.  H  0.0000
  72.  H  0.0000
  73.  H  0.0000
  74.  H  0.0001
  75.  H  0.0002
  76.  H  0.0001
  77.  H  0.0001
  78.  H  0.0004
  79.  H  0.0001
  80.  H  0.0023
  81.  H  0.0026
  82.  H  0.0000
