# Supplementary material for: Silicon–silicon π single bond
Source: Nat Commun. 2020 Aug 11;11:4009. doi: 10.1038/s41467-020-17815-z (PMC7419521; doi:10.1038/s41467-020-17815-z)
Supplement: Supplementary file 5 — Supplementary Data 2 [file 41467_2020_17815_MOESM5_ESM.txt]

 Wiberg bond index, Totals by atom:                                            

     Atom    1
     ---- ------
   1. Si  3.7580
   2. Si  3.7536
   3. Si  3.7580
   4. Si  3.7536
   5.  C  3.8143
   6.  C  3.8531
   7.  C  3.8448
   8.  C  3.8068
   9.  C  3.8532
  10.  C  3.8520
  11.  C  3.8527
  12.  H  0.9543
  13.  H  0.9558
  14.  H  0.9574
  15.  H  0.9546
  16.  H  0.9554
  17.  H  0.9562
  18.  H  0.9569
  19.  H  0.9566
  20.  H  0.9557
  21.  H  0.9568
  22.  H  0.9581
  23.  H  0.9552
  24.  H  0.9575
  25.  H  0.9578
  26.  C  3.8143
  27.  C  3.8531
  28.  C  3.8448
  29.  C  3.8068
  30.  C  3.8532
  31.  C  3.8520
  32.  C  3.8527
  33.  H  0.9543
  34.  H  0.9558
  35.  H  0.9574
  36.  H  0.9546
  37.  H  0.9554
  38.  H  0.9562
  39.  H  0.9569
  40.  H  0.9566
  41.  H  0.9557
  42.  H  0.9568
  43.  H  0.9581
  44.  H  0.9552
  45.  H  0.9575
  46.  H  0.9578
  47.  C  3.8531
  48.  C  3.8068
  49.  C  3.8532
  50.  C  3.8520
  51.  C  3.8527
  52.  H  0.9543
  53.  H  0.9558
  54.  H  0.9574
  55.  H  0.9554
  56.  H  0.9562
  57.  H  0.9569
  58.  H  0.9566
  59.  H  0.9557
  60.  H  0.9568
  61.  H  0.9581
  62.  H  0.9552
  63.  H  0.9575
  64.  H  0.9578
  65.  C  3.8531
  66.  C  3.8068
  67.  C  3.8532
  68.  C  3.8520
  69.  C  3.8527
  70.  H  0.9543
  71.  H  0.9558
  72.  H  0.9574
  73.  H  0.9554
  74.  H  0.9562
  75.  H  0.9569
  76.  H  0.9566
  77.  H  0.9557
  78.  H  0.9568
  79.  H  0.9581
  80.  H  0.9552
  81.  H  0.9575
  82.  H  0.9578
