# Supplementary material for: Silicon–silicon π single bond
Source: Nat Commun. 2020 Aug 11;11:4009. doi: 10.1038/s41467-020-17815-z (PMC7419521; doi:10.1038/s41467-020-17815-z)
Supplement: Supplementary file 6 — Supplementary Data 3 [file 41467_2020_17815_MOESM6_ESM.txt]

       (Occupancy)   Bond orbital/ Coefficients/ Hybrids
 ---------------------------------------------------------------------------------
     1. (1.90439) BD ( 1)Si   1 -Si   2  
                ( 50.90%)   0.7134*Si   1 s( 33.57%)p 1.97( 66.06%)d 0.01(  0.37%)
                                            0.0000 -0.0005  0.5794  0.0033 -0.0056
                                            0.0013  0.0001  0.0358 -0.0030 -0.0004
                                            0.0001 -0.4016  0.0140  0.0125 -0.0004
                                           -0.7054 -0.0061 -0.0034  0.0057 -0.0061
                                            0.0477  0.0030  0.0368
                ( 49.10%)   0.7007*Si   2 s( 22.14%)p 3.49( 77.37%)d 0.02(  0.49%)
                                            0.0000 -0.0006  0.4704  0.0062 -0.0096
                                            0.0019  0.0000 -0.1113  0.0001 -0.0008
                                            0.0002  0.6956  0.0110  0.0031 -0.0001
                                            0.5263 -0.0181 -0.0042 -0.0085 -0.0092
                                            0.0592 -0.0278  0.0205
     2. (1.55592) BD ( 1)Si   1 -Si   3  
                ( 50.00%)   0.7071*Si   1 s(  0.32%)p99.99( 99.46%)d 0.69(  0.22%)
                                            0.0000 -0.0001  0.0558  0.0047  0.0058
                                           -0.0008 -0.0010  0.9831 -0.0056  0.0001
                                           -0.0002  0.1675 -0.0029 -0.0020  0.0000
                                            0.0000  0.0000  0.0000 -0.0432  0.0000
                                            0.0000  0.0181  0.0010
                ( 50.00%)   0.7071*Si   3 s(  0.32%)p99.99( 99.46%)d 0.69(  0.22%)
                                            0.0000  0.0001 -0.0558 -0.0047 -0.0058
                                            0.0008 -0.0010  0.9831 -0.0056  0.0001
                                           -0.0002  0.1675 -0.0029 -0.0020  0.0000
                                            0.0000  0.0000  0.0000  0.0432  0.0000
                                            0.0000 -0.0181 -0.0010
     3. (1.90439) BD ( 1)Si   1 -Si   4  
                ( 50.90%)   0.7134*Si   1 s( 33.57%)p 1.97( 66.06%)d 0.01(  0.37%)
                                            0.0000 -0.0005  0.5794  0.0033 -0.0056
                                            0.0013  0.0001  0.0358 -0.0030 -0.0004
                                            0.0001 -0.4016  0.0140  0.0125  0.0004
                                            0.7054  0.0061  0.0034  0.0057  0.0061
                                           -0.0477  0.0030  0.0368
                ( 49.10%)   0.7007*Si   4 s( 22.14%)p 3.49( 77.37%)d 0.02(  0.49%)
                                            0.0000 -0.0006  0.4704  0.0062 -0.0096
                                            0.0019  0.0000 -0.1113  0.0001 -0.0008
                                            0.0002  0.6956  0.0110  0.0031  0.0001
                                           -0.5263  0.0181  0.0042 -0.0085  0.0092
                                           -0.0592 -0.0278  0.0205
     4. (1.94901) BD ( 1)Si   1 - C   5  
                ( 27.94%)   0.5286*Si   1 s( 32.42%)p 2.06( 66.87%)d 0.02(  0.71%)
                                            0.0000 -0.0002 -0.5688  0.0212 -0.0126
                                            0.0035  0.0001  0.1686  0.0030 -0.0017
                                           -0.0006 -0.8000 -0.0181 -0.0071  0.0000
                                            0.0000  0.0000  0.0000  0.0263  0.0000
                                            0.0000  0.0539  0.0592
                ( 72.06%)   0.8489* C   5 s( 23.86%)p 3.19( 76.10%)d 0.00(  0.04%)
                                           -0.0001 -0.4875 -0.0319 -0.0009  0.0008
                                           -0.1873  0.0123  0.0020  0.8503 -0.0511
                                           -0.0097  0.0000  0.0000  0.0000  0.0058
                                            0.0000  0.0000  0.0159  0.0104
     5. (1.90439) BD ( 1)Si   2 -Si   3  
                ( 49.10%)   0.7007*Si   2 s( 22.14%)p 3.49( 77.37%)d 0.02(  0.49%)
                                            0.0000 -0.0006  0.4704  0.0062 -0.0096
                                            0.0019  0.0000  0.1113 -0.0001  0.0008
                                           -0.0002 -0.6956 -0.0110 -0.0031 -0.0001
                                            0.5263 -0.0181 -0.0042 -0.0085  0.0092
                                           -0.0592 -0.0278  0.0205
                ( 50.90%)   0.7134*Si   3 s( 33.57%)p 1.97( 66.06%)d 0.01(  0.37%)
                                            0.0000 -0.0005  0.5794  0.0033 -0.0056
                                            0.0013 -0.0001 -0.0358  0.0030  0.0004
                                           -0.0001  0.4016 -0.0140 -0.0125 -0.0004
                                           -0.7054 -0.0061 -0.0034  0.0057  0.0061
                                           -0.0477  0.0030  0.0368
     6. (1.94633) BD ( 1)Si   2 - C   8  
                ( 27.42%)   0.5236*Si   2 s( 27.84%)p 2.56( 71.24%)d 0.03(  0.92%)
                                            0.0000 -0.0002  0.5273 -0.0145  0.0114
                                           -0.0024 -0.0005 -0.6925 -0.0196 -0.0165
                                           -0.0001 -0.1108 -0.0024 -0.0022 -0.0003
                                           -0.4688 -0.0119 -0.0052  0.0123  0.0856
                                            0.0137  0.0384 -0.0094
                ( 72.58%)   0.8520* C   8 s( 26.04%)p 2.84( 73.93%)d 0.00(  0.03%)
                                            0.0001  0.5095  0.0267 -0.0069 -0.0021
                                            0.7196 -0.0410 -0.0081  0.1093 -0.0064
                                           -0.0016  0.4546 -0.0322 -0.0057  0.0034
                                            0.0148  0.0023  0.0105 -0.0010
     7. (1.94633) BD ( 1)Si   2 - C  29  
                ( 27.42%)   0.5236*Si   2 s( 27.84%)p 2.56( 71.24%)d 0.03(  0.92%)
                                            0.0000  0.0002 -0.5273  0.0145 -0.0114
                                            0.0024 -0.0005 -0.6925 -0.0196 -0.0165
                                           -0.0001 -0.1108 -0.0024 -0.0022  0.0003
                                            0.4688  0.0119  0.0052 -0.0123  0.0856
                                            0.0137 -0.0384  0.0094
                ( 72.58%)   0.8520* C  29 s( 26.04%)p 2.84( 73.93%)d 0.00(  0.03%)
                                           -0.0001 -0.5095 -0.0267  0.0069  0.0021
                                            0.7196 -0.0410 -0.0081  0.1093 -0.0064
                                           -0.0016 -0.4546  0.0322  0.0057 -0.0034
                                            0.0148  0.0023 -0.0105  0.0010
     8. (1.90439) BD ( 1)Si   3 -Si   4  
                ( 50.90%)   0.7134*Si   3 s( 33.57%)p 1.97( 66.06%)d 0.01(  0.37%)
                                            0.0000 -0.0005  0.5794  0.0033 -0.0056
                                            0.0013 -0.0001 -0.0358  0.0030  0.0004
                                           -0.0001  0.4016 -0.0140 -0.0125  0.0004
                                            0.7054  0.0061  0.0034  0.0057 -0.0061
                                            0.0477  0.0030  0.0368
                ( 49.10%)   0.7007*Si   4 s( 22.14%)p 3.49( 77.37%)d 0.02(  0.49%)
                                            0.0000 -0.0006  0.4704  0.0062 -0.0096
                                            0.0019  0.0000  0.1113 -0.0001  0.0008
                                           -0.0002 -0.6956 -0.0110 -0.0031  0.0001
                                           -0.5263  0.0181  0.0042 -0.0085 -0.0092
                                            0.0592 -0.0278  0.0205
     9. (1.94901) BD ( 1)Si   3 - C  26  
                ( 27.94%)   0.5286*Si   3 s( 32.42%)p 2.06( 66.87%)d 0.02(  0.71%)
                                            0.0000  0.0002  0.5688 -0.0212  0.0126
                                           -0.0035  0.0001  0.1686  0.0030 -0.0017
                                           -0.0006 -0.8000 -0.0181 -0.0071  0.0000
                                            0.0000  0.0000  0.0000 -0.0263  0.0000
                                            0.0000 -0.0539 -0.0592
                ( 72.06%)   0.8489* C  26 s( 23.86%)p 3.19( 76.10%)d 0.00(  0.04%)
                                            0.0001  0.4875  0.0319  0.0009 -0.0008
                                           -0.1873  0.0123  0.0020  0.8503 -0.0511
                                           -0.0097  0.0000  0.0000  0.0000 -0.0058
                                            0.0000  0.0000 -0.0159 -0.0104
    10. (1.94633) BD ( 1)Si   4 - C  48  
                ( 27.42%)   0.5236*Si   4 s( 27.84%)p 2.56( 71.24%)d 0.03(  0.92%)
                                            0.0000  0.0002 -0.5273  0.0145 -0.0114
                                            0.0024 -0.0005 -0.6925 -0.0196 -0.0165
                                           -0.0001 -0.1108 -0.0024 -0.0022 -0.0003
                                           -0.4688 -0.0119 -0.0052 -0.0123 -0.0856
                                           -0.0137 -0.0384  0.0094
                ( 72.58%)   0.8520* C  48 s( 26.04%)p 2.84( 73.93%)d 0.00(  0.03%)
                                           -0.0001 -0.5095 -0.0267  0.0069  0.0021
                                            0.7196 -0.0410 -0.0081  0.1093 -0.0064
                                           -0.0016  0.4546 -0.0322 -0.0057 -0.0034
                                           -0.0148 -0.0023 -0.0105  0.0010
    11. (1.94633) BD ( 1)Si   4 - C  66  
                ( 27.42%)   0.5236*Si   4 s( 27.84%)p 2.56( 71.24%)d 0.03(  0.92%)
                                            0.0000 -0.0002  0.5273 -0.0145  0.0114
                                           -0.0024 -0.0005 -0.6925 -0.0196 -0.0165
                                           -0.0001 -0.1108 -0.0024 -0.0022  0.0003
                                            0.4688  0.0119  0.0052  0.0123 -0.0856
                                           -0.0137  0.0384 -0.0094
                ( 72.58%)   0.8520* C  66 s( 26.04%)p 2.84( 73.93%)d 0.00(  0.03%)
                                            0.0001  0.5095  0.0267 -0.0069 -0.0021
                                            0.7196 -0.0410 -0.0081  0.1093 -0.0064
                                           -0.0016 -0.4546  0.0322  0.0057  0.0034
                                           -0.0148 -0.0023  0.0105 -0.0010
    12. (1.97880) BD ( 1) C   5 - C   6  
                ( 51.45%)   0.7173* C   5 s( 23.88%)p 3.19( 76.08%)d 0.00(  0.04%)
                                           -0.0002  0.4886 -0.0116  0.0014  0.0003
                                            0.3622  0.0068  0.0017  0.3600  0.0120
                                            0.0058  0.7068  0.0115  0.0013  0.0044
                                            0.0107  0.0122 -0.0013  0.0103
                ( 48.55%)   0.6968* C   6 s( 23.15%)p 3.32( 76.82%)d 0.00(  0.03%)
                                            0.0002  0.4809  0.0138 -0.0066 -0.0005
                                           -0.3446  0.0051 -0.0003 -0.3804  0.0124
                                           -0.0002 -0.7102  0.0109  0.0008  0.0051
                                            0.0092  0.0096 -0.0005  0.0073
    13. (1.97865) BD ( 1) C   5 - C   7  
                ( 50.74%)   0.7123* C   5 s( 28.29%)p 2.53( 71.66%)d 0.00(  0.05%)
                                           -0.0001  0.5315 -0.0206 -0.0011  0.0001
                                           -0.8369 -0.0377 -0.0081  0.1207  0.0103
                                            0.0083  0.0000  0.0000  0.0000 -0.0055
                                            0.0000  0.0000  0.0169 -0.0116
                ( 49.26%)   0.7018* C   7 s( 26.10%)p 2.83( 73.87%)d 0.00(  0.03%)
                                            0.0002  0.5107  0.0112 -0.0073 -0.0005
                                            0.8450 -0.0037 -0.0004 -0.1565  0.0068
                                           -0.0007  0.0000  0.0000  0.0000 -0.0053
                                            0.0000  0.0000  0.0142 -0.0090
    14. (1.97880) BD ( 1) C   5 - C  65  
                ( 51.45%)   0.7173* C   5 s( 23.88%)p 3.19( 76.08%)d 0.00(  0.04%)
                                           -0.0002  0.4886 -0.0116  0.0014  0.0003
                                            0.3622  0.0068  0.0017  0.3600  0.0120
                                            0.0058 -0.7068 -0.0115 -0.0013  0.0044
                                           -0.0107 -0.0122 -0.0013  0.0103
                ( 48.55%)   0.6968* C  65 s( 23.15%)p 3.32( 76.82%)d 0.00(  0.03%)
                                            0.0002  0.4809  0.0138 -0.0066 -0.0005
                                           -0.3446  0.0051 -0.0003 -0.3804  0.0124
                                           -0.0002  0.7102 -0.0109 -0.0008  0.0051
                                           -0.0092 -0.0096 -0.0005  0.0073
    15. (1.98671) BD ( 1) C   6 - H  12  
                ( 60.96%)   0.7807* C   6 s( 25.78%)p 2.88( 74.17%)d 0.00(  0.05%)
                                           -0.0001  0.5077 -0.0080  0.0010  0.0002
                                           -0.1897  0.0076  0.0033  0.8398  0.0059
                                            0.0004 -0.0140  0.0136  0.0051 -0.0072
                                           -0.0016  0.0018 -0.0176 -0.0116
                ( 39.04%)   0.6248* H  12 s( 99.96%)p 0.00(  0.04%)
                                            0.9998  0.0015  0.0037 -0.0202 -0.0006
    16. (1.98775) BD ( 1) C   6 - H  13  
                ( 60.81%)   0.7798* C   6 s( 25.28%)p 2.95( 74.66%)d 0.00(  0.05%)
                                            0.0000  0.5028 -0.0020  0.0018  0.0000
                                            0.8566  0.0044  0.0009 -0.1109  0.0131
                                            0.0034 -0.0155  0.0121  0.0016 -0.0037
                                            0.0016 -0.0014  0.0188 -0.0117
                ( 39.19%)   0.6260* H  13 s( 99.96%)p 0.00(  0.04%)
                                            0.9998  0.0011 -0.0202  0.0023 -0.0003
    17. (1.98685) BD ( 1) C   6 - H  14  
                ( 60.63%)   0.7787* C   6 s( 25.68%)p 2.89( 74.26%)d 0.00(  0.05%)
                                            0.0000  0.5068 -0.0019  0.0011  0.0002
                                           -0.3330  0.0046  0.0002 -0.3701  0.0123
                                            0.0023  0.7032  0.0138  0.0024  0.0044
                                           -0.0124 -0.0135 -0.0004  0.0130
                ( 39.37%)   0.6274* H  14 s( 99.96%)p 0.00(  0.04%)
                                            0.9998  0.0009  0.0074  0.0084 -0.0174
    18. (1.98031) BD ( 1) C   7 - H  15  
                ( 61.00%)   0.7810* C   7 s( 24.92%)p 3.01( 75.03%)d 0.00(  0.05%)
                                           -0.0002  0.4991 -0.0071  0.0017  0.0005
                                           -0.1433 -0.0178 -0.0051  0.8541 -0.0019
                                           -0.0006  0.0000  0.0000  0.0000 -0.0067
                                            0.0000  0.0000 -0.0180 -0.0104
                ( 39.00%)   0.6245* H  15 s( 99.96%)p 0.00(  0.04%)
                                            0.9998 -0.0026  0.0043 -0.0201  0.0000
    19. (1.98270) BD ( 1) C   7 - H  16  
                ( 60.92%)   0.7805* C   7 s( 24.46%)p 3.09( 75.50%)d 0.00(  0.05%)
                                            0.0001 -0.4945  0.0015 -0.0016  0.0000
                                            0.3637  0.0166  0.0021  0.3502 -0.0094
                                           -0.0019 -0.7069  0.0051 -0.0002 -0.0067
                                            0.0130  0.0120  0.0003 -0.0110
                ( 39.08%)   0.6251* H  16 s( 99.96%)p 0.00(  0.04%)
                                           -0.9998 -0.0018 -0.0091 -0.0081  0.0161
    20. (1.98270) BD ( 1) C   7 - H  73  
                ( 60.92%)   0.7805* C   7 s( 24.46%)p 3.09( 75.50%)d 0.00(  0.05%)
                                            0.0001 -0.4945  0.0015 -0.0016  0.0000
                                            0.3637  0.0166  0.0021  0.3502 -0.0094
                                           -0.0019  0.7069 -0.0051  0.0002 -0.0067
                                           -0.0130 -0.0120  0.0003 -0.0110
                ( 39.08%)   0.6251* H  73 s( 99.96%)p 0.00(  0.04%)
                                           -0.9998 -0.0018 -0.0091 -0.0081 -0.0161
    21. (1.97900) BD ( 1) C   8 - C   9  
                ( 51.23%)   0.7158* C   8 s( 24.85%)p 3.02( 75.11%)d 0.00(  0.04%)
                                           -0.0002  0.4982 -0.0170  0.0018 -0.0005
                                           -0.6764 -0.0221 -0.0062 -0.0896 -0.0027
                                           -0.0010  0.5338  0.0127  0.0010  0.0035
                                           -0.0158 -0.0022  0.0118  0.0003
                ( 48.77%)   0.6983* C   9 s( 24.16%)p 3.14( 75.81%)d 0.00(  0.03%)
                                            0.0002  0.4913  0.0135 -0.0071 -0.0007
                                            0.6975 -0.0125 -0.0011  0.1008 -0.0015
                                           -0.0001 -0.5112  0.0006 -0.0010  0.0028
                                           -0.0137 -0.0021  0.0094  0.0004
    22. (1.97924) BD ( 1) C   8 - C  10  
                ( 51.09%)   0.7147* C   8 s( 24.45%)p 3.09( 75.50%)d 0.00(  0.04%)
                                           -0.0001  0.4942 -0.0169  0.0036  0.0014
                                            0.0694 -0.0017 -0.0024 -0.7117 -0.0212
                                           -0.0030 -0.4929 -0.0143 -0.0057 -0.0008
                                           -0.0006  0.0171 -0.0115 -0.0005
                ( 48.91%)   0.6994* C  10 s( 23.92%)p 3.18( 76.05%)d 0.00(  0.03%)
                                            0.0002  0.4889  0.0139 -0.0077 -0.0004
                                           -0.0301 -0.0060  0.0005  0.7192 -0.0092
                                            0.0002  0.4921 -0.0111 -0.0011 -0.0004
                                           -0.0001  0.0131 -0.0096 -0.0010
    23. (1.97949) BD ( 1) C   8 - C  11  
                ( 51.04%)   0.7144* C   8 s( 24.60%)p 3.06( 75.36%)d 0.00(  0.04%)
                                           -0.0001  0.4956 -0.0170  0.0036  0.0015
                                           -0.1311 -0.0084 -0.0028  0.6870  0.0192
                                            0.0026 -0.5135 -0.0147 -0.0060 -0.0051
                                            0.0044 -0.0169 -0.0097  0.0005
                ( 48.96%)   0.6997* C  11 s( 23.95%)p 3.17( 76.02%)d 0.00(  0.03%)
                                            0.0002  0.4891  0.0136 -0.0078 -0.0006
                                            0.1644 -0.0088  0.0004 -0.6830  0.0069
                                            0.0004  0.5162 -0.0113 -0.0009 -0.0046
                                            0.0037 -0.0129 -0.0079  0.0000
    24. (1.98561) BD ( 1) C   9 - H  17  
                ( 60.79%)   0.7796* C   9 s( 25.33%)p 2.95( 74.62%)d 0.00(  0.05%)
                                            0.0001 -0.5032  0.0077 -0.0016 -0.0002
                                            0.7008  0.0117  0.0026  0.1058  0.0012
                                            0.0002  0.4935 -0.0123 -0.0053 -0.0037
                                           -0.0178 -0.0025 -0.0125  0.0022
                ( 39.21%)   0.6262* H  17 s( 99.96%)p 0.00(  0.04%)
                                           -0.9998 -0.0017 -0.0171 -0.0024 -0.0107
    25. (1.98465) BD ( 1) C   9 - H  18  
                ( 60.76%)   0.7795* C   9 s( 25.13%)p 2.98( 74.82%)d 0.00(  0.05%)
                                           -0.0001  0.5012 -0.0023  0.0014  0.0002
                                           -0.0935 -0.0169 -0.0031  0.7042 -0.0052
                                           -0.0001  0.4932  0.0059  0.0009 -0.0051
                                           -0.0025  0.0179 -0.0122  0.0002
                ( 39.24%)   0.6265* H  18 s( 99.96%)p 0.00(  0.04%)
                                            0.9998  0.0006  0.0021 -0.0158 -0.0124
    26. (1.98440) BD ( 1) C   9 - H  19  
                ( 60.77%)   0.7795* C   9 s( 25.30%)p 2.95( 74.65%)d 0.00(  0.05%)
                                            0.0001 -0.5030  0.0019 -0.0017 -0.0002
                                           -0.1133  0.0175  0.0030  0.6943  0.0000
                                            0.0011 -0.5012 -0.0065 -0.0011  0.0027
                                           -0.0029  0.0180  0.0126 -0.0007
                ( 39.23%)   0.6264* H  19 s( 99.96%)p 0.00(  0.04%)
                                           -0.9998 -0.0006  0.0026 -0.0156  0.0127
    27. (1.98673) BD ( 1) C  10 - H  20  
                ( 60.88%)   0.7803* C  10 s( 25.43%)p 2.93( 74.52%)d 0.00(  0.05%)
                                            0.0001 -0.5042  0.0063 -0.0023 -0.0002
                                            0.7316 -0.0047 -0.0017  0.0630  0.0136
                                            0.0043  0.4536  0.0082  0.0015 -0.0046
                                           -0.0172 -0.0020 -0.0130  0.0006
                ( 39.12%)   0.6254* H  20 s( 99.96%)p 0.00(  0.04%)
                                           -0.9998 -0.0018 -0.0171 -0.0023 -0.0108
    28. (1.98623) BD ( 1) C  10 - H  21  
                ( 60.70%)   0.7791* C  10 s( 25.30%)p 2.95( 74.65%)d 0.00(  0.05%)
                                            0.0001 -0.5030  0.0015 -0.0017  0.0000
                                           -0.0881  0.0039  0.0022  0.6894  0.0136
                                            0.0016 -0.5130  0.0134  0.0008  0.0032
                                           -0.0021  0.0184  0.0122  0.0016
                ( 39.30%)   0.6269* H  21 s( 99.96%)p 0.00(  0.04%)
                                           -0.9998 -0.0005  0.0022 -0.0167  0.0116
    29. (1.98600) BD ( 1) C  10 - H  22  
                ( 60.49%)   0.7778* C  10 s( 25.26%)p 2.96( 74.69%)d 0.00(  0.05%)
                                            0.0000  0.5026 -0.0038  0.0010  0.0001
                                            0.6748 -0.0046 -0.0009  0.0538 -0.0141
                                           -0.0023 -0.5368 -0.0133 -0.0022  0.0001
                                           -0.0186 -0.0013  0.0119  0.0026
                ( 39.51%)   0.6286* H  22 s( 99.96%)p 0.00(  0.04%)
                                            0.9998  0.0006 -0.0155 -0.0006  0.0130
    30. (1.98689) BD ( 1) C  11 - H  23  
                ( 60.94%)   0.7806* C  11 s( 25.59%)p 2.91( 74.36%)d 0.00(  0.05%)
                                            0.0001 -0.5058  0.0066 -0.0024 -0.0003
                                            0.7189 -0.0010 -0.0004  0.1517 -0.0140
                                           -0.0046  0.4510  0.0081  0.0016 -0.0034
                                           -0.0170 -0.0032 -0.0131  0.0005
                ( 39.06%)   0.6250* H  23 s( 99.96%)p 0.00(  0.04%)
                                           -0.9998 -0.0019 -0.0169 -0.0029 -0.0109
    31. (1.98580) BD ( 1) C  11 - H  24  
                ( 60.55%)   0.7782* C  11 s( 25.11%)p 2.98( 74.84%)d 0.00(  0.05%)
                                            0.0000  0.5011 -0.0033  0.0009  0.0000
                                            0.6671 -0.0087 -0.0014  0.1124  0.0121
                                            0.0015 -0.5388 -0.0140 -0.0026  0.0058
                                           -0.0185 -0.0033  0.0104  0.0025
                ( 39.45%)   0.6281* H  24 s( 99.96%)p 0.00(  0.04%)
                                            0.9998  0.0006 -0.0151 -0.0031  0.0131
    32. (1.98619) BD ( 1) C  11 - H  25  
                ( 60.58%)   0.7784* C  11 s( 25.25%)p 2.96( 74.70%)d 0.00(  0.05%)
                                           -0.0001  0.5025 -0.0016  0.0018  0.0002
                                           -0.1018 -0.0079 -0.0026  0.7051  0.0119
                                            0.0009  0.4890 -0.0130 -0.0008 -0.0033
                                           -0.0026  0.0179 -0.0130 -0.0027
                ( 39.42%)   0.6278* H  25 s( 99.96%)p 0.00(  0.04%)
                                            0.9998  0.0007  0.0023 -0.0169 -0.0111
    33. (1.97880) BD ( 1) C  26 - C  27  
                ( 51.45%)   0.7173* C  26 s( 23.88%)p 3.19( 76.08%)d 0.00(  0.04%)
                                           -0.0002  0.4886 -0.0116  0.0014  0.0003
                                           -0.3622 -0.0068 -0.0017 -0.3600 -0.0120
                                           -0.0058  0.7068  0.0115  0.0013  0.0044
                                           -0.0107 -0.0122 -0.0013  0.0103
                ( 48.55%)   0.6968* C  27 s( 23.15%)p 3.32( 76.82%)d 0.00(  0.03%)
                                            0.0002  0.4809  0.0138 -0.0066 -0.0005
                                            0.3446 -0.0051  0.0003  0.3804 -0.0124
                                            0.0002 -0.7102  0.0109  0.0008  0.0051
                                           -0.0092 -0.0096 -0.0005  0.0073
    34. (1.97865) BD ( 1) C  26 - C  28  
                ( 50.74%)   0.7123* C  26 s( 28.29%)p 2.53( 71.66%)d 0.00(  0.05%)
                                            0.0001 -0.5315  0.0206  0.0011 -0.0001
                                           -0.8369 -0.0377 -0.0081  0.1207  0.0103
                                            0.0083  0.0000  0.0000  0.0000  0.0055
                                            0.0000  0.0000 -0.0169  0.0116
                ( 49.26%)   0.7018* C  28 s( 26.10%)p 2.83( 73.87%)d 0.00(  0.03%)
                                           -0.0002 -0.5107 -0.0112  0.0073  0.0005
                                            0.8450 -0.0037 -0.0004 -0.1565  0.0068
                                           -0.0007  0.0000  0.0000  0.0000  0.0053
                                            0.0000  0.0000 -0.0142  0.0090
    35. (1.97880) BD ( 1) C  26 - C  47  
                ( 51.45%)   0.7173* C  26 s( 23.88%)p 3.19( 76.08%)d 0.00(  0.04%)
                                           -0.0002  0.4886 -0.0116  0.0014  0.0003
                                           -0.3622 -0.0068 -0.0017 -0.3600 -0.0120
                                           -0.0058 -0.7068 -0.0115 -0.0013  0.0044
                                            0.0107  0.0122 -0.0013  0.0103
                ( 48.55%)   0.6968* C  47 s( 23.15%)p 3.32( 76.82%)d 0.00(  0.03%)
                                            0.0002  0.4809  0.0138 -0.0066 -0.0005
                                            0.3446 -0.0051  0.0003  0.3804 -0.0124
                                            0.0002  0.7102 -0.0109 -0.0008  0.0051
                                            0.0092  0.0096 -0.0005  0.0073
    36. (1.98671) BD ( 1) C  27 - H  33  
                ( 60.96%)   0.7807* C  27 s( 25.78%)p 2.88( 74.17%)d 0.00(  0.05%)
                                            0.0001 -0.5077  0.0080 -0.0010 -0.0002
                                           -0.1897  0.0076  0.0033  0.8398  0.0059
                                            0.0004  0.0140 -0.0136 -0.0051  0.0072
                                           -0.0016  0.0018  0.0176  0.0116
                ( 39.04%)   0.6248* H  33 s( 99.96%)p 0.00(  0.04%)
                                           -0.9998 -0.0015  0.0037 -0.0202  0.0006
    37. (1.98775) BD ( 1) C  27 - H  34  
                ( 60.81%)   0.7798* C  27 s( 25.28%)p 2.95( 74.66%)d 0.00(  0.05%)
                                            0.0000 -0.5028  0.0020 -0.0018  0.0000
                                            0.8566  0.0044  0.0009 -0.1109  0.0131
                                            0.0034  0.0155 -0.0121 -0.0016  0.0037
                                            0.0016 -0.0014 -0.0188  0.0117
                ( 39.19%)   0.6260* H  34 s( 99.96%)p 0.00(  0.04%)
                                           -0.9998 -0.0011 -0.0202  0.0023  0.0003
    38. (1.98685) BD ( 1) C  27 - H  35  
                ( 60.63%)   0.7787* C  27 s( 25.68%)p 2.89( 74.26%)d 0.00(  0.05%)
                                            0.0000  0.5068 -0.0019  0.0011  0.0002
                                            0.3330 -0.0046 -0.0002  0.3701 -0.0123
                                           -0.0023  0.7032  0.0138  0.0024  0.0044
                                            0.0124  0.0135 -0.0004  0.0130
                ( 39.37%)   0.6274* H  35 s( 99.96%)p 0.00(  0.04%)
                                            0.9998  0.0009 -0.0074 -0.0084 -0.0174
    39. (1.98031) BD ( 1) C  28 - H  36  
                ( 61.00%)   0.7810* C  28 s( 24.92%)p 3.01( 75.03%)d 0.00(  0.05%)
                                            0.0002 -0.4991  0.0071 -0.0017 -0.0005
                                           -0.1433 -0.0178 -0.0051  0.8541 -0.0019
                                           -0.0006  0.0000  0.0000  0.0000  0.0067
                                            0.0000  0.0000  0.0180  0.0104
                ( 39.00%)   0.6245* H  36 s( 99.96%)p 0.00(  0.04%)
                                           -0.9998  0.0026  0.0043 -0.0201  0.0000
    40. (1.98270) BD ( 1) C  28 - H  37  
                ( 60.92%)   0.7805* C  28 s( 24.46%)p 3.09( 75.50%)d 0.00(  0.05%)
                                           -0.0001  0.4945 -0.0015  0.0016  0.0000
                                            0.3637  0.0166  0.0021  0.3502 -0.0094
                                           -0.0019  0.7069 -0.0051  0.0002  0.0067
                                            0.0130  0.0120 -0.0003  0.0110
                ( 39.08%)   0.6251* H  37 s( 99.96%)p 0.00(  0.04%)
                                            0.9998  0.0018 -0.0091 -0.0081 -0.0161
    41. (1.98270) BD ( 1) C  28 - H  55  
                ( 60.92%)   0.7805* C  28 s( 24.46%)p 3.09( 75.50%)d 0.00(  0.05%)
                                           -0.0001  0.4945 -0.0015  0.0016  0.0000
                                            0.3637  0.0166  0.0021  0.3502 -0.0094
                                           -0.0019 -0.7069  0.0051 -0.0002  0.0067
                                           -0.0130 -0.0120 -0.0003  0.0110
                ( 39.08%)   0.6251* H  55 s( 99.96%)p 0.00(  0.04%)
                                            0.9998  0.0018 -0.0091 -0.0081  0.0161
    42. (1.97900) BD ( 1) C  29 - C  30  
                ( 51.23%)   0.7158* C  29 s( 24.85%)p 3.02( 75.11%)d 0.00(  0.04%)
                                           -0.0002  0.4982 -0.0170  0.0018 -0.0005
                                            0.6764  0.0221  0.0062  0.0896  0.0027
                                            0.0010  0.5338  0.0127  0.0010  0.0035
                                            0.0158  0.0022  0.0118  0.0003
                ( 48.77%)   0.6983* C  30 s( 24.16%)p 3.14( 75.81%)d 0.00(  0.03%)
                                            0.0002  0.4913  0.0135 -0.0071 -0.0007
                                           -0.6975  0.0125  0.0011 -0.1008  0.0015
                                            0.0001 -0.5112  0.0006 -0.0010  0.0028
                                            0.0137  0.0021  0.0094  0.0004
    43. (1.97924) BD ( 1) C  29 - C  31  
                ( 51.09%)   0.7147* C  29 s( 24.45%)p 3.09( 75.50%)d 0.00(  0.04%)
                                           -0.0001  0.4942 -0.0169  0.0036  0.0014
                                           -0.0694  0.0017  0.0024  0.7117  0.0212
                                            0.0030 -0.4929 -0.0143 -0.0057 -0.0008
                                            0.0006 -0.0171 -0.0115 -0.0005
                ( 48.91%)   0.6994* C  31 s( 23.92%)p 3.18( 76.05%)d 0.00(  0.03%)
                                            0.0002  0.4889  0.0139 -0.0077 -0.0004
                                            0.0301  0.0060 -0.0005 -0.7192  0.0092
                                           -0.0002  0.4921 -0.0111 -0.0011 -0.0004
                                            0.0001 -0.0131 -0.0096 -0.0010
    44. (1.97949) BD ( 1) C  29 - C  32  
                ( 51.04%)   0.7144* C  29 s( 24.60%)p 3.06( 75.36%)d 0.00(  0.04%)
                                           -0.0001  0.4956 -0.0170  0.0036  0.0015
                                            0.1311  0.0084  0.0028 -0.6870 -0.0192
                                           -0.0026 -0.5135 -0.0147 -0.0060 -0.0051
                                           -0.0044  0.0169 -0.0097  0.0005
                ( 48.96%)   0.6997* C  32 s( 23.95%)p 3.17( 76.02%)d 0.00(  0.03%)
                                            0.0002  0.4891  0.0136 -0.0078 -0.0006
                                           -0.1644  0.0088 -0.0004  0.6830 -0.0069
                                           -0.0004  0.5162 -0.0113 -0.0009 -0.0046
                                           -0.0037  0.0129 -0.0079  0.0000
    45. (1.98561) BD ( 1) C  30 - H  38  
                ( 60.79%)   0.7796* C  30 s( 25.33%)p 2.95( 74.62%)d 0.00(  0.05%)
                                           -0.0001  0.5032 -0.0077  0.0016  0.0002
                                            0.7008  0.0117  0.0026  0.1058  0.0012
                                            0.0002 -0.4935  0.0123  0.0053  0.0037
                                           -0.0178 -0.0025  0.0125 -0.0022
                ( 39.21%)   0.6262* H  38 s( 99.96%)p 0.00(  0.04%)
                                            0.9998  0.0017 -0.0171 -0.0024  0.0107
    46. (1.98465) BD ( 1) C  30 - H  39  
                ( 60.76%)   0.7795* C  30 s( 25.13%)p 2.98( 74.82%)d 0.00(  0.05%)
                                            0.0001 -0.5012  0.0023 -0.0014 -0.0002
                                           -0.0935 -0.0169 -0.0031  0.7042 -0.0052
                                           -0.0001 -0.4932 -0.0059 -0.0009  0.0051
                                           -0.0025  0.0179  0.0122 -0.0002
                ( 39.24%)   0.6265* H  39 s( 99.96%)p 0.00(  0.04%)
                                           -0.9998 -0.0006  0.0021 -0.0158  0.0124
    47. (1.98440) BD ( 1) C  30 - H  40  
                ( 60.77%)   0.7795* C  30 s( 25.30%)p 2.95( 74.65%)d 0.00(  0.05%)
                                           -0.0001  0.5030 -0.0019  0.0017  0.0002
                                           -0.1133  0.0175  0.0030  0.6943  0.0000
                                            0.0011  0.5012  0.0065  0.0011 -0.0027
                                           -0.0029  0.0180 -0.0126  0.0007
                ( 39.23%)   0.6264* H  40 s( 99.96%)p 0.00(  0.04%)
                                            0.9998  0.0006  0.0026 -0.0156 -0.0127
    48. (1.98673) BD ( 1) C  31 - H  41  
                ( 60.88%)   0.7803* C  31 s( 25.43%)p 2.93( 74.52%)d 0.00(  0.05%)
                                           -0.0001  0.5042 -0.0063  0.0023  0.0002
                                            0.7316 -0.0047 -0.0017  0.0630  0.0136
                                            0.0043 -0.4536 -0.0082 -0.0015  0.0046
                                           -0.0172 -0.0020  0.0130 -0.0006
                ( 39.12%)   0.6254* H  41 s( 99.96%)p 0.00(  0.04%)
                                            0.9998  0.0018 -0.0171 -0.0023  0.0108
    49. (1.98623) BD ( 1) C  31 - H  42  
                ( 60.70%)   0.7791* C  31 s( 25.30%)p 2.95( 74.65%)d 0.00(  0.05%)
                                           -0.0001  0.5030 -0.0015  0.0017  0.0000
                                           -0.0881  0.0039  0.0022  0.6894  0.0136
                                            0.0016  0.5130 -0.0134 -0.0008 -0.0032
                                           -0.0021  0.0184 -0.0122 -0.0016
                ( 39.30%)   0.6269* H  42 s( 99.96%)p 0.00(  0.04%)
                                            0.9998  0.0005  0.0022 -0.0167 -0.0116
    50. (1.98600) BD ( 1) C  31 - H  43  
                ( 60.49%)   0.7778* C  31 s( 25.26%)p 2.96( 74.69%)d 0.00(  0.05%)
                                            0.0000 -0.5026  0.0038 -0.0010 -0.0001
                                            0.6748 -0.0046 -0.0009  0.0538 -0.0141
                                           -0.0023  0.5368  0.0133  0.0022 -0.0001
                                           -0.0186 -0.0013 -0.0119 -0.0026
                ( 39.51%)   0.6286* H  43 s( 99.96%)p 0.00(  0.04%)
                                           -0.9998 -0.0006 -0.0155 -0.0006 -0.0130
    51. (1.98689) BD ( 1) C  32 - H  44  
                ( 60.94%)   0.7806* C  32 s( 25.59%)p 2.91( 74.36%)d 0.00(  0.05%)
                                           -0.0001  0.5058 -0.0066  0.0024  0.0003
                                            0.7189 -0.0010 -0.0004  0.1517 -0.0140
                                           -0.0046 -0.4510 -0.0081 -0.0016  0.0034
                                           -0.0170 -0.0032  0.0131 -0.0005
                ( 39.06%)   0.6250* H  44 s( 99.96%)p 0.00(  0.04%)
                                            0.9998  0.0019 -0.0169 -0.0029  0.0109
    52. (1.98580) BD ( 1) C  32 - H  45  
                ( 60.55%)   0.7782* C  32 s( 25.11%)p 2.98( 74.84%)d 0.00(  0.05%)
                                            0.0000 -0.5011  0.0033 -0.0009  0.0000
                                            0.6671 -0.0087 -0.0014  0.1124  0.0121
                                            0.0015  0.5388  0.0140  0.0026 -0.0058
                                           -0.0185 -0.0033 -0.0104 -0.0025
                ( 39.45%)   0.6281* H  45 s( 99.96%)p 0.00(  0.04%)
                                           -0.9998 -0.0006 -0.0151 -0.0031 -0.0131
    53. (1.98619) BD ( 1) C  32 - H  46  
                ( 60.58%)   0.7784* C  32 s( 25.25%)p 2.96( 74.70%)d 0.00(  0.05%)
                                            0.0001 -0.5025  0.0016 -0.0018 -0.0002
                                           -0.1018 -0.0079 -0.0026  0.7051  0.0119
                                            0.0009 -0.4890  0.0130  0.0008  0.0033
                                           -0.0026  0.0179  0.0130  0.0027
                ( 39.42%)   0.6278* H  46 s( 99.96%)p 0.00(  0.04%)
                                           -0.9998 -0.0007  0.0023 -0.0169  0.0111
    54. (1.98671) BD ( 1) C  47 - H  52  
                ( 60.96%)   0.7807* C  47 s( 25.78%)p 2.88( 74.17%)d 0.00(  0.05%)
                                            0.0001 -0.5077  0.0080 -0.0010 -0.0002
                                           -0.1897  0.0076  0.0033  0.8398  0.0059
                                            0.0004 -0.0140  0.0136  0.0051  0.0072
                                            0.0016 -0.0018  0.0176  0.0116
                ( 39.04%)   0.6248* H  52 s( 99.96%)p 0.00(  0.04%)
                                           -0.9998 -0.0015  0.0037 -0.0202 -0.0006
    55. (1.98775) BD ( 1) C  47 - H  53  
                ( 60.81%)   0.7798* C  47 s( 25.28%)p 2.95( 74.66%)d 0.00(  0.05%)
                                            0.0000 -0.5028  0.0020 -0.0018  0.0000
                                            0.8566  0.0044  0.0009 -0.1109  0.0131
                                            0.0034 -0.0155  0.0121  0.0016  0.0037
                                           -0.0016  0.0014 -0.0188  0.0117
                ( 39.19%)   0.6260* H  53 s( 99.96%)p 0.00(  0.04%)
                                           -0.9998 -0.0011 -0.0202  0.0023 -0.0003
    56. (1.98685) BD ( 1) C  47 - H  54  
                ( 60.63%)   0.7787* C  47 s( 25.68%)p 2.89( 74.26%)d 0.00(  0.05%)
                                            0.0000 -0.5068  0.0019 -0.0011 -0.0002
                                           -0.3330  0.0046  0.0002 -0.3701  0.0123
                                            0.0023  0.7032  0.0138  0.0024 -0.0044
                                            0.0124  0.0135  0.0004 -0.0130
                ( 39.37%)   0.6274* H  54 s( 99.96%)p 0.00(  0.04%)
                                           -0.9998 -0.0009  0.0074  0.0084 -0.0174
    57. (1.97900) BD ( 1) C  48 - C  49  
                ( 51.23%)   0.7158* C  48 s( 24.85%)p 3.02( 75.11%)d 0.00(  0.04%)
                                           -0.0002  0.4982 -0.0170  0.0018 -0.0005
                                            0.6764  0.0221  0.0062  0.0896  0.0027
                                            0.0010 -0.5338 -0.0127 -0.0010  0.0035
                                           -0.0158 -0.0022  0.0118  0.0003
                ( 48.77%)   0.6983* C  49 s( 24.16%)p 3.14( 75.81%)d 0.00(  0.03%)
                                            0.0002  0.4913  0.0135 -0.0071 -0.0007
                                           -0.6975  0.0125  0.0011 -0.1008  0.0015
                                            0.0001  0.5112 -0.0006  0.0010  0.0028
                                           -0.0137 -0.0021  0.0094  0.0004
    58. (1.97924) BD ( 1) C  48 - C  50  
                ( 51.09%)   0.7147* C  48 s( 24.45%)p 3.09( 75.50%)d 0.00(  0.04%)
                                           -0.0001  0.4942 -0.0169  0.0036  0.0014
                                           -0.0694  0.0017  0.0024  0.7117  0.0212
                                            0.0030  0.4929  0.0143  0.0057 -0.0008
                                           -0.0006  0.0171 -0.0115 -0.0005
                ( 48.91%)   0.6994* C  50 s( 23.92%)p 3.18( 76.05%)d 0.00(  0.03%)
                                            0.0002  0.4889  0.0139 -0.0077 -0.0004
                                            0.0301  0.0060 -0.0005 -0.7192  0.0092
                                           -0.0002 -0.4921  0.0111  0.0011 -0.0004
                                           -0.0001  0.0131 -0.0096 -0.0010
    59. (1.97949) BD ( 1) C  48 - C  51  
                ( 51.04%)   0.7144* C  48 s( 24.60%)p 3.06( 75.36%)d 0.00(  0.04%)
                                           -0.0001  0.4956 -0.0170  0.0036  0.0015
                                            0.1311  0.0084  0.0028 -0.6870 -0.0192
                                           -0.0026  0.5135  0.0147  0.0060 -0.0051
                                            0.0044 -0.0169 -0.0097  0.0005
                ( 48.96%)   0.6997* C  51 s( 23.95%)p 3.17( 76.02%)d 0.00(  0.03%)
                                            0.0002  0.4891  0.0136 -0.0078 -0.0006
                                           -0.1644  0.0088 -0.0004  0.6830 -0.0069
                                           -0.0004 -0.5162  0.0113  0.0009 -0.0046
                                            0.0037 -0.0129 -0.0079  0.0000
    60. (1.98561) BD ( 1) C  49 - H  56  
                ( 60.79%)   0.7796* C  49 s( 25.33%)p 2.95( 74.62%)d 0.00(  0.05%)
                                           -0.0001  0.5032 -0.0077  0.0016  0.0002
                                            0.7008  0.0117  0.0026  0.1058  0.0012
                                            0.0002  0.4935 -0.0123 -0.0053  0.0037
                                            0.0178  0.0025  0.0125 -0.0022
                ( 39.21%)   0.6262* H  56 s( 99.96%)p 0.00(  0.04%)
                                            0.9998  0.0017 -0.0171 -0.0024 -0.0107
    61. (1.98465) BD ( 1) C  49 - H  57  
                ( 60.76%)   0.7795* C  49 s( 25.13%)p 2.98( 74.82%)d 0.00(  0.05%)
                                            0.0001 -0.5012  0.0023 -0.0014 -0.0002
                                           -0.0935 -0.0169 -0.0031  0.7042 -0.0052
                                           -0.0001  0.4932  0.0059  0.0009  0.0051
                                            0.0025 -0.0179  0.0122 -0.0002
                ( 39.24%)   0.6265* H  57 s( 99.96%)p 0.00(  0.04%)
                                           -0.9998 -0.0006  0.0021 -0.0158 -0.0124
    62. (1.98440) BD ( 1) C  49 - H  58  
                ( 60.77%)   0.7795* C  49 s( 25.30%)p 2.95( 74.65%)d 0.00(  0.05%)
                                           -0.0001  0.5030 -0.0019  0.0017  0.0002
                                           -0.1133  0.0175  0.0030  0.6943  0.0000
                                            0.0011 -0.5012 -0.0065 -0.0011 -0.0027
                                            0.0029 -0.0180 -0.0126  0.0007
                ( 39.23%)   0.6264* H  58 s( 99.96%)p 0.00(  0.04%)
                                            0.9998  0.0006  0.0026 -0.0156  0.0127
    63. (1.98673) BD ( 1) C  50 - H  59  
                ( 60.88%)   0.7803* C  50 s( 25.43%)p 2.93( 74.52%)d 0.00(  0.05%)
                                           -0.0001  0.5042 -0.0063  0.0023  0.0002
                                            0.7316 -0.0047 -0.0017  0.0630  0.0136
                                            0.0043  0.4536  0.0082  0.0015  0.0046
                                            0.0172  0.0020  0.0130 -0.0006
                ( 39.12%)   0.6254* H  59 s( 99.96%)p 0.00(  0.04%)
                                            0.9998  0.0018 -0.0171 -0.0023 -0.0108
    64. (1.98623) BD ( 1) C  50 - H  60  
                ( 60.70%)   0.7791* C  50 s( 25.30%)p 2.95( 74.65%)d 0.00(  0.05%)
                                           -0.0001  0.5030 -0.0015  0.0017  0.0000
                                           -0.0881  0.0039  0.0022  0.6894  0.0136
                                            0.0016 -0.5130  0.0134  0.0008 -0.0032
                                            0.0021 -0.0184 -0.0122 -0.0016
                ( 39.30%)   0.6269* H  60 s( 99.96%)p 0.00(  0.04%)
                                            0.9998  0.0005  0.0022 -0.0167  0.0116
    65. (1.98600) BD ( 1) C  50 - H  61  
                ( 60.49%)   0.7778* C  50 s( 25.26%)p 2.96( 74.69%)d 0.00(  0.05%)
                                            0.0000 -0.5026  0.0038 -0.0010 -0.0001
                                            0.6748 -0.0046 -0.0009  0.0538 -0.0141
                                           -0.0023 -0.5368 -0.0133 -0.0022 -0.0001
                                            0.0186  0.0013 -0.0119 -0.0026
                ( 39.51%)   0.6286* H  61 s( 99.96%)p 0.00(  0.04%)
                                           -0.9998 -0.0006 -0.0155 -0.0006  0.0130
    66. (1.98689) BD ( 1) C  51 - H  62  
                ( 60.94%)   0.7806* C  51 s( 25.59%)p 2.91( 74.36%)d 0.00(  0.05%)
                                           -0.0001  0.5058 -0.0066  0.0024  0.0003
                                            0.7189 -0.0010 -0.0004  0.1517 -0.0140
                                           -0.0046  0.4510  0.0081  0.0016  0.0034
                                            0.0170  0.0032  0.0131 -0.0005
                ( 39.06%)   0.6250* H  62 s( 99.96%)p 0.00(  0.04%)
                                            0.9998  0.0019 -0.0169 -0.0029 -0.0109
    67. (1.98580) BD ( 1) C  51 - H  63  
                ( 60.55%)   0.7782* C  51 s( 25.11%)p 2.98( 74.84%)d 0.00(  0.05%)
                                            0.0000 -0.5011  0.0033 -0.0009  0.0000
                                            0.6671 -0.0087 -0.0014  0.1124  0.0121
                                            0.0015 -0.5388 -0.0140 -0.0026 -0.0058
                                            0.0185  0.0033 -0.0104 -0.0025
                ( 39.45%)   0.6281* H  63 s( 99.96%)p 0.00(  0.04%)
                                           -0.9998 -0.0006 -0.0151 -0.0031  0.0131
    68. (1.98619) BD ( 1) C  51 - H  64  
                ( 60.58%)   0.7784* C  51 s( 25.25%)p 2.96( 74.70%)d 0.00(  0.05%)
                                            0.0001 -0.5025  0.0016 -0.0018 -0.0002
                                           -0.1018 -0.0079 -0.0026  0.7051  0.0119
                                            0.0009  0.4890 -0.0130 -0.0008  0.0033
                                            0.0026 -0.0179  0.0130  0.0027
                ( 39.42%)   0.6278* H  64 s( 99.96%)p 0.00(  0.04%)
                                           -0.9998 -0.0007  0.0023 -0.0169 -0.0111
    69. (1.98671) BD ( 1) C  65 - H  70  
                ( 60.96%)   0.7807* C  65 s( 25.78%)p 2.88( 74.17%)d 0.00(  0.05%)
                                           -0.0001  0.5077 -0.0080  0.0010  0.0002
                                           -0.1897  0.0076  0.0033  0.8398  0.0059
                                            0.0004  0.0140 -0.0136 -0.0051 -0.0072
                                            0.0016 -0.0018 -0.0176 -0.0116
                ( 39.04%)   0.6248* H  70 s( 99.96%)p 0.00(  0.04%)
                                            0.9998  0.0015  0.0037 -0.0202  0.0006
    70. (1.98775) BD ( 1) C  65 - H  71  
                ( 60.81%)   0.7798* C  65 s( 25.28%)p 2.95( 74.66%)d 0.00(  0.05%)
                                            0.0000  0.5028 -0.0020  0.0018  0.0000
                                            0.8566  0.0044  0.0009 -0.1109  0.0131
                                            0.0034  0.0155 -0.0121 -0.0016 -0.0037
                                           -0.0016  0.0014  0.0188 -0.0117
                ( 39.19%)   0.6260* H  71 s( 99.96%)p 0.00(  0.04%)
                                            0.9998  0.0011 -0.0202  0.0023  0.0003
    71. (1.98685) BD ( 1) C  65 - H  72  
                ( 60.63%)   0.7787* C  65 s( 25.68%)p 2.89( 74.26%)d 0.00(  0.05%)
                                            0.0000 -0.5068  0.0019 -0.0011 -0.0002
                                            0.3330 -0.0046 -0.0002  0.3701 -0.0123
                                           -0.0023  0.7032  0.0138  0.0024 -0.0044
                                           -0.0124 -0.0135  0.0004 -0.0130
                ( 39.37%)   0.6274* H  72 s( 99.96%)p 0.00(  0.04%)
                                           -0.9998 -0.0009 -0.0074 -0.0084 -0.0174
    72. (1.97900) BD ( 1) C  66 - C  67  
                ( 51.23%)   0.7158* C  66 s( 24.85%)p 3.02( 75.11%)d 0.00(  0.04%)
                                           -0.0002  0.4982 -0.0170  0.0018 -0.0005
                                           -0.6764 -0.0221 -0.0062 -0.0896 -0.0027
                                           -0.0010 -0.5338 -0.0127 -0.0010  0.0035
                                            0.0158  0.0022  0.0118  0.0003
                ( 48.77%)   0.6983* C  67 s( 24.16%)p 3.14( 75.81%)d 0.00(  0.03%)
                                            0.0002  0.4913  0.0135 -0.0071 -0.0007
                                            0.6975 -0.0125 -0.0011  0.1008 -0.0015
                                           -0.0001  0.5112 -0.0006  0.0010  0.0028
                                            0.0137  0.0021  0.0094  0.0004
    73. (1.97924) BD ( 1) C  66 - C  68  
                ( 51.09%)   0.7147* C  66 s( 24.45%)p 3.09( 75.50%)d 0.00(  0.04%)
                                           -0.0001  0.4942 -0.0169  0.0036  0.0014
                                            0.0694 -0.0017 -0.0024 -0.7117 -0.0212
                                           -0.0030  0.4929  0.0143  0.0057 -0.0008
                                            0.0006 -0.0171 -0.0115 -0.0005
                ( 48.91%)   0.6994* C  68 s( 23.92%)p 3.18( 76.05%)d 0.00(  0.03%)
                                            0.0002  0.4889  0.0139 -0.0077 -0.0004
                                           -0.0301 -0.0060  0.0005  0.7192 -0.0092
                                            0.0002 -0.4921  0.0111  0.0011 -0.0004
                                            0.0001 -0.0131 -0.0096 -0.0010
    74. (1.97949) BD ( 1) C  66 - C  69  
                ( 51.04%)   0.7144* C  66 s( 24.60%)p 3.06( 75.36%)d 0.00(  0.04%)
                                           -0.0001  0.4956 -0.0170  0.0036  0.0015
                                           -0.1311 -0.0084 -0.0028  0.6870  0.0192
                                            0.0026  0.5135  0.0147  0.0060 -0.0051
                                           -0.0044  0.0169 -0.0097  0.0005
                ( 48.96%)   0.6997* C  69 s( 23.95%)p 3.17( 76.02%)d 0.00(  0.03%)
                                            0.0002  0.4891  0.0136 -0.0078 -0.0006
                                            0.1644 -0.0088  0.0004 -0.6830  0.0069
                                            0.0004 -0.5162  0.0113  0.0009 -0.0046
                                           -0.0037  0.0129 -0.0079  0.0000
    75. (1.98561) BD ( 1) C  67 - H  74  
                ( 60.79%)   0.7796* C  67 s( 25.33%)p 2.95( 74.62%)d 0.00(  0.05%)
                                            0.0001 -0.5032  0.0077 -0.0016 -0.0002
                                            0.7008  0.0117  0.0026  0.1058  0.0012
                                            0.0002 -0.4935  0.0123  0.0053 -0.0037
                                            0.0178  0.0025 -0.0125  0.0022
                ( 39.21%)   0.6262* H  74 s( 99.96%)p 0.00(  0.04%)
                                           -0.9998 -0.0017 -0.0171 -0.0024  0.0107
    76. (1.98465) BD ( 1) C  67 - H  75  
                ( 60.76%)   0.7795* C  67 s( 25.13%)p 2.98( 74.82%)d 0.00(  0.05%)
                                           -0.0001  0.5012 -0.0023  0.0014  0.0002
                                           -0.0935 -0.0169 -0.0031  0.7042 -0.0052
                                           -0.0001 -0.4932 -0.0059 -0.0009 -0.0051
                                            0.0025 -0.0179 -0.0122  0.0002
                ( 39.24%)   0.6265* H  75 s( 99.96%)p 0.00(  0.04%)
                                            0.9998  0.0006  0.0021 -0.0158  0.0124
    77. (1.98440) BD ( 1) C  67 - H  76  
                ( 60.77%)   0.7795* C  67 s( 25.30%)p 2.95( 74.65%)d 0.00(  0.05%)
                                            0.0001 -0.5030  0.0019 -0.0017 -0.0002
                                           -0.1133  0.0175  0.0030  0.6943  0.0000
                                            0.0011  0.5012  0.0065  0.0011  0.0027
                                            0.0029 -0.0180  0.0126 -0.0007
                ( 39.23%)   0.6264* H  76 s( 99.96%)p 0.00(  0.04%)
                                           -0.9998 -0.0006  0.0026 -0.0156 -0.0127
    78. (1.98673) BD ( 1) C  68 - H  77  
                ( 60.88%)   0.7803* C  68 s( 25.43%)p 2.93( 74.52%)d 0.00(  0.05%)
                                            0.0001 -0.5042  0.0063 -0.0023 -0.0002
                                            0.7316 -0.0047 -0.0017  0.0630  0.0136
                                            0.0043 -0.4536 -0.0082 -0.0015 -0.0046
                                            0.0172  0.0020 -0.0130  0.0006
                ( 39.12%)   0.6254* H  77 s( 99.96%)p 0.00(  0.04%)
                                           -0.9998 -0.0018 -0.0171 -0.0023  0.0108
    79. (1.98623) BD ( 1) C  68 - H  78  
                ( 60.70%)   0.7791* C  68 s( 25.30%)p 2.95( 74.65%)d 0.00(  0.05%)
                                            0.0001 -0.5030  0.0015 -0.0017  0.0000
                                           -0.0881  0.0039  0.0022  0.6894  0.0136
                                            0.0016  0.5130 -0.0134 -0.0008  0.0032
                                            0.0021 -0.0184  0.0122  0.0016
                ( 39.30%)   0.6269* H  78 s( 99.96%)p 0.00(  0.04%)
                                           -0.9998 -0.0005  0.0022 -0.0167 -0.0116
    80. (1.98600) BD ( 1) C  68 - H  79  
                ( 60.49%)   0.7778* C  68 s( 25.26%)p 2.96( 74.69%)d 0.00(  0.05%)
                                            0.0000  0.5026 -0.0038  0.0010  0.0001
                                            0.6748 -0.0046 -0.0009  0.0538 -0.0141
                                           -0.0023  0.5368  0.0133  0.0022  0.0001
                                            0.0186  0.0013  0.0119  0.0026
                ( 39.51%)   0.6286* H  79 s( 99.96%)p 0.00(  0.04%)
                                            0.9998  0.0006 -0.0155 -0.0006 -0.0130
    81. (1.98689) BD ( 1) C  69 - H  80  
                ( 60.94%)   0.7806* C  69 s( 25.59%)p 2.91( 74.36%)d 0.00(  0.05%)
                                            0.0001 -0.5058  0.0066 -0.0024 -0.0003
                                            0.7189 -0.0010 -0.0004  0.1517 -0.0140
                                           -0.0046 -0.4510 -0.0081 -0.0016 -0.0034
                                            0.0170  0.0032 -0.0131  0.0005
                ( 39.06%)   0.6250* H  80 s( 99.96%)p 0.00(  0.04%)
                                           -0.9998 -0.0019 -0.0169 -0.0029  0.0109
    82. (1.98580) BD ( 1) C  69 - H  81  
                ( 60.55%)   0.7782* C  69 s( 25.11%)p 2.98( 74.84%)d 0.00(  0.05%)
                                            0.0000  0.5011 -0.0033  0.0009  0.0000
                                            0.6671 -0.0087 -0.0014  0.1124  0.0121
                                            0.0015  0.5388  0.0140  0.0026  0.0058
                                            0.0185  0.0033  0.0104  0.0025
                ( 39.45%)   0.6281* H  81 s( 99.96%)p 0.00(  0.04%)
                                            0.9998  0.0006 -0.0151 -0.0031 -0.0131
    83. (1.98619) BD ( 1) C  69 - H  82  
                ( 60.58%)   0.7784* C  69 s( 25.25%)p 2.96( 74.70%)d 0.00(  0.05%)
                                           -0.0001  0.5025 -0.0016  0.0018  0.0002
                                           -0.1018 -0.0079 -0.0026  0.7051  0.0119
                                            0.0009 -0.4890  0.0130  0.0008 -0.0033
                                            0.0026 -0.0179 -0.0130 -0.0027
                ( 39.42%)   0.6278* H  82 s( 99.96%)p 0.00(  0.04%)
                                            0.9998  0.0007  0.0023 -0.0169  0.0111
    84. (2.00000) CR ( 1)Si   1           s(100.00%)
                                            1.0000  0.0000  0.0000  0.0000  0.0000
                                            0.0000  0.0000  0.0000  0.0000  0.0000
                                            0.0000  0.0000  0.0000  0.0000  0.0000
                                            0.0000  0.0000  0.0000  0.0000  0.0000
                                            0.0000  0.0000  0.0000
    85. (1.99741) CR ( 2)Si   1           s(100.00%)p 0.00(  0.00%)
                                            0.0000  1.0000  0.0004  0.0000  0.0000
                                            0.0000  0.0000  0.0001  0.0000  0.0000
                                            0.0000 -0.0006  0.0000  0.0000  0.0000
                                            0.0000  0.0000  0.0000  0.0000  0.0000
                                            0.0000  0.0000  0.0000
    86. (1.99943) CR ( 3)Si   1           s(  0.00%)p 1.00(100.00%)
                                            0.0000  0.0000  0.0001  0.0000  0.0000
                                            0.0000  1.0000  0.0009  0.0000  0.0000
                                            0.0000  0.0003  0.0000  0.0000  0.0000
                                            0.0000  0.0000  0.0000  0.0000  0.0000
                                            0.0000  0.0000  0.0000
    87. (1.99950) CR ( 4)Si   1           s(  0.00%)p 1.00(100.00%)
                                            0.0000  0.0000  0.0004  0.0000  0.0000
                                            0.0000  0.0000 -0.0003  0.0000  0.0000
                                           -1.0000  0.0004  0.0000  0.0000  0.0000
                                            0.0000  0.0000  0.0000  0.0000  0.0000
                                            0.0000  0.0000  0.0000
    88. (1.99964) CR ( 5)Si   1           s(  0.00%)p 1.00(100.00%)
                                            0.0000  0.0000  0.0000  0.0000  0.0000
                                            0.0000  0.0000  0.0000  0.0000  0.0000
                                            0.0000  0.0000  0.0000  0.0000  1.0000
                                           -0.0005  0.0000  0.0000  0.0000  0.0000
                                            0.0000  0.0000  0.0000
    89. (2.00000) CR ( 1)Si   2           s(100.00%)
                                            1.0000  0.0000  0.0000  0.0000  0.0000
                                            0.0000  0.0000  0.0000  0.0000  0.0000
                                            0.0000  0.0000  0.0000  0.0000  0.0000
                                            0.0000  0.0000  0.0000  0.0000  0.0000
                                            0.0000  0.0000  0.0000
    90. (1.99694) CR ( 2)Si   2           s(100.00%)p 0.00(  0.00%)
                                            0.0000  1.0000  0.0008  0.0000  0.0000
                                            0.0000  0.0000  0.0000  0.0000  0.0000
                                            0.0000  0.0000  0.0000  0.0000  0.0000
                                            0.0004  0.0000  0.0000  0.0000  0.0000
                                            0.0000  0.0000  0.0000
    91. (1.99970) CR ( 3)Si   2           s(  0.00%)p 1.00(100.00%)
                                            0.0000  0.0000  0.0000  0.0000  0.0000
                                            0.0000  1.0000 -0.0007  0.0000  0.0000
                                            0.0000 -0.0001  0.0000  0.0000  0.0000
                                            0.0000  0.0000  0.0000  0.0000  0.0001
                                            0.0000  0.0000  0.0000
    92. (1.99958) CR ( 4)Si   2           s(  0.00%)p 1.00(100.00%)
                                            0.0000  0.0000  0.0000  0.0000  0.0000
                                            0.0000  0.0000 -0.0001  0.0000  0.0000
                                            1.0000 -0.0003  0.0000  0.0000  0.0000
                                            0.0000  0.0000  0.0000  0.0000  0.0000
                                            0.0000  0.0000  0.0000
    93. (1.99964) CR ( 5)Si   2           s(  0.00%)p 1.00(100.00%)
                                            0.0000  0.0000  0.0005  0.0000  0.0000
                                            0.0000  0.0000  0.0000  0.0000  0.0000
                                            0.0000  0.0000  0.0000  0.0000  1.0000
                                           -0.0002  0.0000  0.0000  0.0000  0.0000
                                            0.0000  0.0000  0.0000
    94. (2.00000) CR ( 1)Si   3           s(100.00%)
                                            1.0000  0.0000  0.0000  0.0000  0.0000
                                            0.0000  0.0000  0.0000  0.0000  0.0000
                                            0.0000  0.0000  0.0000  0.0000  0.0000
                                            0.0000  0.0000  0.0000  0.0000  0.0000
                                            0.0000  0.0000  0.0000
    95. (1.99741) CR ( 2)Si   3           s(100.00%)p 0.00(  0.00%)
                                            0.0000  1.0000  0.0004  0.0000  0.0000
                                            0.0000  0.0000 -0.0001  0.0000  0.0000
                                            0.0000  0.0006  0.0000  0.0000  0.0000
                                            0.0000  0.0000  0.0000  0.0000  0.0000
                                            0.0000  0.0000  0.0000
    96. (1.99943) CR ( 3)Si   3           s(  0.00%)p 1.00(100.00%)
                                            0.0000  0.0000 -0.0001  0.0000  0.0000
                                            0.0000  1.0000  0.0009  0.0000  0.0000
                                            0.0000  0.0003  0.0000  0.0000  0.0000
                                            0.0000  0.0000  0.0000  0.0000  0.0000
                                            0.0000  0.0000  0.0000
    97. (1.99950) CR ( 4)Si   3           s(  0.00%)p 1.00(100.00%)
                                            0.0000  0.0000  0.0004  0.0000  0.0000
                                            0.0000  0.0000  0.0003  0.0000  0.0000
                                            1.0000 -0.0004  0.0000  0.0000  0.0000
                                            0.0000  0.0000  0.0000  0.0000  0.0000
                                            0.0000  0.0000  0.0000
    98. (1.99964) CR ( 5)Si   3           s(  0.00%)p 1.00(100.00%)
                                            0.0000  0.0000  0.0000  0.0000  0.0000
                                            0.0000  0.0000  0.0000  0.0000  0.0000
                                            0.0000  0.0000  0.0000  0.0000  1.0000
                                           -0.0005  0.0000  0.0000  0.0000  0.0000
                                            0.0000  0.0000  0.0000
    99. (2.00000) CR ( 1)Si   4           s(100.00%)
                                            1.0000  0.0000  0.0000  0.0000  0.0000
                                            0.0000  0.0000  0.0000  0.0000  0.0000
                                            0.0000  0.0000  0.0000  0.0000  0.0000
                                            0.0000  0.0000  0.0000  0.0000  0.0000
                                            0.0000  0.0000  0.0000
   100. (1.99694) CR ( 2)Si   4           s(100.00%)p 0.00(  0.00%)
                                            0.0000  1.0000  0.0008  0.0000  0.0000
                                            0.0000  0.0000  0.0000  0.0000  0.0000
                                            0.0000  0.0000  0.0000  0.0000  0.0000
                                           -0.0004  0.0000  0.0000  0.0000  0.0000
                                            0.0000  0.0000  0.0000
   101. (1.99970) CR ( 3)Si   4           s(  0.00%)p 1.00(100.00%)
                                            0.0000  0.0000  0.0000  0.0000  0.0000
                                            0.0000  1.0000 -0.0007  0.0000  0.0000
                                            0.0000 -0.0001  0.0000  0.0000  0.0000
                                            0.0000  0.0000  0.0000  0.0000 -0.0001
                                            0.0000  0.0000  0.0000
   102. (1.99958) CR ( 4)Si   4           s(  0.00%)p 1.00(100.00%)
                                            0.0000  0.0000  0.0000  0.0000  0.0000
                                            0.0000  0.0000 -0.0001  0.0000  0.0000
                                            1.0000 -0.0003  0.0000  0.0000  0.0000
                                            0.0000  0.0000  0.0000  0.0000  0.0000
                                            0.0000  0.0000  0.0000
   103. (1.99964) CR ( 5)Si   4           s(  0.00%)p 1.00(100.00%)
                                            0.0000  0.0000  0.0005  0.0000  0.0000
                                            0.0000  0.0000  0.0000  0.0000  0.0000
                                            0.0000  0.0000  0.0000  0.0000 -1.0000
                                            0.0002  0.0000  0.0000  0.0000  0.0000
                                            0.0000  0.0000  0.0000
   104. (1.99928) CR ( 1) C   5           s(100.00%)p 0.00(  0.00%)
                                            1.0000  0.0002  0.0000  0.0000  0.0000
                                            0.0000  0.0000  0.0000  0.0002  0.0000
                                            0.0000  0.0000  0.0000  0.0000  0.0000
                                            0.0000  0.0000  0.0000  0.0000
   105. (1.99946) CR ( 1) C   6           s(100.00%)p 0.00(  0.00%)
                                            1.0000  0.0000  0.0000  0.0000  0.0000
                                            0.0001  0.0000  0.0000  0.0001  0.0000
                                            0.0000  0.0002  0.0000  0.0000  0.0000
                                            0.0000  0.0000  0.0000  0.0000
   106. (1.99941) CR ( 1) C   7           s(100.00%)p 0.00(  0.00%)
                                            1.0000  0.0001  0.0000  0.0000  0.0000
                                           -0.0003  0.0000  0.0000  0.0001  0.0000
                                            0.0000  0.0000  0.0000  0.0000  0.0000
                                            0.0000  0.0000  0.0000  0.0000
   107. (1.99929) CR ( 1) C   8           s(100.00%)p 0.00(  0.00%)
                                            1.0000  0.0001  0.0000  0.0000  0.0000
                                           -0.0002  0.0000  0.0000  0.0000  0.0000
                                            0.0000 -0.0001  0.0000  0.0000  0.0000
                                            0.0000  0.0000  0.0000  0.0000
   108. (1.99946) CR ( 1) C   9           s(100.00%)p 0.00(  0.00%)
                                            1.0000  0.0000  0.0000  0.0000  0.0000
                                           -0.0002  0.0000  0.0000  0.0000  0.0000
                                            0.0000  0.0001  0.0000  0.0000  0.0000
                                            0.0000  0.0000  0.0000  0.0000
   109. (1.99945) CR ( 1) C  10           s(100.00%)p 0.00(  0.00%)
                                            1.0000  0.0000  0.0000  0.0000  0.0000
                                            0.0000  0.0000  0.0000 -0.0002  0.0000
                                            0.0000 -0.0001  0.0000  0.0000  0.0000
                                            0.0000  0.0000  0.0000  0.0000
   110. (1.99945) CR ( 1) C  11           s(100.00%)p 0.00(  0.00%)
                                            1.0000  0.0000  0.0000  0.0000  0.0000
                                           -0.0001  0.0000  0.0000  0.0002  0.0000
                                            0.0000 -0.0001  0.0000  0.0000  0.0000
                                            0.0000  0.0000  0.0000  0.0000
   111. (1.99928) CR ( 1) C  26           s(100.00%)p 0.00(  0.00%)
                                            1.0000  0.0002  0.0000  0.0000  0.0000
                                            0.0000  0.0000  0.0000 -0.0002  0.0000
                                            0.0000  0.0000  0.0000  0.0000  0.0000
                                            0.0000  0.0000  0.0000  0.0000
   112. (1.99946) CR ( 1) C  27           s(100.00%)p 0.00(  0.00%)
                                            1.0000  0.0000  0.0000  0.0000  0.0000
                                           -0.0001  0.0000  0.0000 -0.0001  0.0000
                                            0.0000  0.0002  0.0000  0.0000  0.0000
                                            0.0000  0.0000  0.0000  0.0000
   113. (1.99941) CR ( 1) C  28           s(100.00%)p 0.00(  0.00%)
                                            1.0000  0.0001  0.0000  0.0000  0.0000
                                            0.0003  0.0000  0.0000 -0.0001  0.0000
                                            0.0000  0.0000  0.0000  0.0000  0.0000
                                            0.0000  0.0000  0.0000  0.0000
   114. (1.99929) CR ( 1) C  29           s(100.00%)p 0.00(  0.00%)
                                            1.0000  0.0001  0.0000  0.0000  0.0000
                                            0.0002  0.0000  0.0000  0.0000  0.0000
                                            0.0000 -0.0001  0.0000  0.0000  0.0000
                                            0.0000  0.0000  0.0000  0.0000
   115. (1.99946) CR ( 1) C  30           s(100.00%)p 0.00(  0.00%)
                                            1.0000  0.0000  0.0000  0.0000  0.0000
                                            0.0002  0.0000  0.0000  0.0000  0.0000
                                            0.0000  0.0001  0.0000  0.0000  0.0000
                                            0.0000  0.0000  0.0000  0.0000
   116. (1.99945) CR ( 1) C  31           s(100.00%)p 0.00(  0.00%)
                                            1.0000  0.0000  0.0000  0.0000  0.0000
                                            0.0000  0.0000  0.0000  0.0002  0.0000
                                            0.0000 -0.0001  0.0000  0.0000  0.0000
                                            0.0000  0.0000  0.0000  0.0000
   117. (1.99945) CR ( 1) C  32           s(100.00%)p 0.00(  0.00%)
                                            1.0000  0.0000  0.0000  0.0000  0.0000
                                            0.0001  0.0000  0.0000 -0.0002  0.0000
                                            0.0000 -0.0001  0.0000  0.0000  0.0000
                                            0.0000  0.0000  0.0000  0.0000
   118. (1.99946) CR ( 1) C  47           s(100.00%)p 0.00(  0.00%)
                                            1.0000  0.0000  0.0000  0.0000  0.0000
                                           -0.0001  0.0000  0.0000 -0.0001  0.0000
                                            0.0000 -0.0002  0.0000  0.0000  0.0000
                                            0.0000  0.0000  0.0000  0.0000
   119. (1.99929) CR ( 1) C  48           s(100.00%)p 0.00(  0.00%)
                                            1.0000  0.0001  0.0000  0.0000  0.0000
                                            0.0002  0.0000  0.0000  0.0000  0.0000
                                            0.0000  0.0001  0.0000  0.0000  0.0000
                                            0.0000  0.0000  0.0000  0.0000
   120. (1.99946) CR ( 1) C  49           s(100.00%)p 0.00(  0.00%)
                                            1.0000  0.0000  0.0000  0.0000  0.0000
                                            0.0002  0.0000  0.0000  0.0000  0.0000
                                            0.0000 -0.0001  0.0000  0.0000  0.0000
                                            0.0000  0.0000  0.0000  0.0000
   121. (1.99945) CR ( 1) C  50           s(100.00%)p 0.00(  0.00%)
                                            1.0000  0.0000  0.0000  0.0000  0.0000
                                            0.0000  0.0000  0.0000  0.0002  0.0000
                                            0.0000  0.0001  0.0000  0.0000  0.0000
                                            0.0000  0.0000  0.0000  0.0000
   122. (1.99945) CR ( 1) C  51           s(100.00%)p 0.00(  0.00%)
                                            1.0000  0.0000  0.0000  0.0000  0.0000
                                            0.0001  0.0000  0.0000 -0.0002  0.0000
                                            0.0000  0.0001  0.0000  0.0000  0.0000
                                            0.0000  0.0000  0.0000  0.0000
   123. (1.99946) CR ( 1) C  65           s(100.00%)p 0.00(  0.00%)
                                            1.0000  0.0000  0.0000  0.0000  0.0000
                                            0.0001  0.0000  0.0000  0.0001  0.0000
                                            0.0000 -0.0002  0.0000  0.0000  0.0000
                                            0.0000  0.0000  0.0000  0.0000
   124. (1.99929) CR ( 1) C  66           s(100.00%)p 0.00(  0.00%)
                                            1.0000  0.0001  0.0000  0.0000  0.0000
                                           -0.0002  0.0000  0.0000  0.0000  0.0000
                                            0.0000  0.0001  0.0000  0.0000  0.0000
                                            0.0000  0.0000  0.0000  0.0000
   125. (1.99946) CR ( 1) C  67           s(100.00%)p 0.00(  0.00%)
                                            1.0000  0.0000  0.0000  0.0000  0.0000
                                           -0.0002  0.0000  0.0000  0.0000  0.0000
                                            0.0000 -0.0001  0.0000  0.0000  0.0000
                                            0.0000  0.0000  0.0000  0.0000
   126. (1.99945) CR ( 1) C  68           s(100.00%)p 0.00(  0.00%)
                                            1.0000  0.0000  0.0000  0.0000  0.0000
                                            0.0000  0.0000  0.0000 -0.0002  0.0000
                                            0.0000  0.0001  0.0000  0.0000  0.0000
                                            0.0000  0.0000  0.0000  0.0000
   127. (1.99945) CR ( 1) C  69           s(100.00%)p 0.00(  0.00%)
                                            1.0000  0.0000  0.0000  0.0000  0.0000
                                           -0.0001  0.0000  0.0000  0.0002  0.0000
                                            0.0000  0.0001  0.0000  0.0000  0.0000
                                            0.0000  0.0000  0.0000  0.0000
   128. (0.00687) RY*( 1)Si   1           s( 24.93%)p 0.16(  4.06%)d 2.85( 71.01%)
                                            0.0000  0.0000  0.0172  0.4979  0.0327
                                            0.0094  0.0000 -0.0193  0.0149  0.0055
                                            0.0000  0.0883 -0.1765  0.0325  0.0000
                                            0.0000  0.0000  0.0000  0.2096  0.0000
                                            0.0000  0.4846  0.6567
   129. (0.00263) RY*( 2)Si   1           s(  0.00%)p 1.00( 76.30%)d 0.31( 23.70%)
                                            0.0000  0.0000  0.0000  0.0000  0.0000
                                            0.0000  0.0000  0.0000  0.0000  0.0000
                                            0.0000  0.0000  0.0000  0.0000  0.0000
                                            0.0260  0.8675 -0.0988  0.0000 -0.0087
                                            0.4868  0.0000  0.0000
   130. (0.00210) RY*( 3)Si   1           s(  0.96%)p87.10( 83.75%)d15.90( 15.28%)
                                            0.0000  0.0000 -0.0152  0.0831 -0.0316
                                           -0.0385  0.0000 -0.0177 -0.3427 -0.0420
                                            0.0000  0.0059  0.8111 -0.2452  0.0000
                                            0.0000  0.0000  0.0000 -0.2854  0.0000
                                            0.0000  0.2552  0.0792
   131. (0.00162) RY*( 4)Si   1           s(  1.45%)p22.30( 32.24%)d45.86( 66.31%)
                                            0.0000  0.0000  0.0140  0.1193 -0.0042
                                            0.0039  0.0000 -0.0371 -0.2264 -0.2650
                                            0.0000 -0.0224 -0.4450  0.0324  0.0000
                                            0.0000  0.0000  0.0000 -0.7107  0.0000
                                            0.0000  0.3310 -0.2200
   132. (0.00148) RY*( 5)Si   1           s(  0.00%)p 1.00( 24.21%)d 3.13( 75.79%)
                                            0.0000  0.0000  0.0000  0.0000  0.0000
                                            0.0000  0.0000  0.0000  0.0000  0.0000
                                            0.0000  0.0000  0.0000  0.0000  0.0000
                                            0.0629 -0.4808  0.0838  0.0000 -0.0380
                                            0.8697  0.0000  0.0000
   133. (0.00093) RY*( 6)Si   1           s( 50.05%)p 0.42( 21.17%)d 0.57( 28.77%)
                                            0.0000  0.0000  0.0200  0.6704 -0.2181
                                           -0.0562  0.0000  0.0082  0.1482  0.1496
                                            0.0000 -0.0219 -0.0202 -0.4079  0.0000
                                            0.0000  0.0000  0.0000  0.1525  0.0000
                                            0.0000 -0.0254 -0.5137
   134. (0.00072) RY*( 7)Si   1           s(  1.33%)p62.16( 82.87%)d11.85( 15.80%)
                                            0.0000  0.0000  0.0007  0.0720  0.0899
                                           -0.0085  0.0000  0.0120 -0.8834  0.0955
                                            0.0000 -0.0027 -0.1703  0.1004  0.0000
                                            0.0000  0.0000  0.0000  0.3616  0.0000
                                            0.0000 -0.1007 -0.1308
   135. (0.00054) RY*( 8)Si   1           s(  0.00%)p 1.00( 66.69%)d 0.50( 33.31%)
                                            0.0000  0.0000  0.0000  0.0000  0.0000
                                            0.0000  0.0000  0.0000  0.0000  0.0000
                                            0.0000  0.0000  0.0000  0.0000  0.0000
                                           -0.0096  0.0975  0.8107  0.0000  0.5772
                                            0.0017  0.0000  0.0000
   136. (0.00045) RY*( 9)Si   1           s(  0.00%)p 1.00( 33.27%)d 2.01( 66.73%)
                                            0.0000  0.0000  0.0000  0.0000  0.0000
                                            0.0000  0.0000  0.0000  0.0000  0.0000
                                            0.0000  0.0000  0.0000  0.0000  0.0000
                                           -0.0006 -0.0822 -0.5709  0.0000  0.8157
                                            0.0453  0.0000  0.0000
   137. (0.00044) RY*(10)Si   1           s( 79.59%)p 0.20( 16.14%)d 0.05(  4.27%)
                                            0.0000  0.0000 -0.0094  0.3332  0.8264
                                            0.0429  0.0000  0.0003  0.1251 -0.0857
                                            0.0000 -0.0244  0.1792  0.3252  0.0000
                                            0.0000  0.0000  0.0000 -0.0394  0.0000
                                            0.0000 -0.0906 -0.1815
   138. (0.00034) RY*(11)Si   1           s( 30.68%)p 2.20( 67.40%)d 0.06(  1.91%)
                                            0.0000  0.0000  0.0162 -0.2423  0.4962
                                            0.0408  0.0000 -0.0071 -0.0266  0.2700
                                            0.0000 -0.0062 -0.2182 -0.7435  0.0000
                                            0.0000  0.0000  0.0000 -0.0513  0.0000
                                            0.0000  0.0397  0.1222
   139. (0.00016) RY*(12)Si   1           s(  0.53%)p99.99( 90.00%)d18.02(  9.47%)
                                            0.0000  0.0000  0.0082 -0.0491  0.0527
                                           -0.0014  0.0000  0.0120  0.0032 -0.9001
                                            0.0000  0.0057 -0.0080 -0.2993  0.0000
                                            0.0000  0.0000  0.0000  0.3052  0.0000
                                            0.0000 -0.0360 -0.0168
   140. (0.00012) RY*(13)Si   1           s( 13.14%)p 0.25(  3.27%)d 6.36( 83.59%)
                                            0.0000  0.0000 -0.0215  0.3218 -0.0824
                                            0.1436  0.0000 -0.0016 -0.1109 -0.0769
                                            0.0000 -0.0035 -0.0394 -0.1134  0.0000
                                            0.0000  0.0000  0.0000 -0.3355  0.0000
                                            0.0000 -0.7435  0.4130
   141. (0.00001) RY*(14)Si   1           s( 97.46%)p 0.00(  0.17%)d 0.02(  2.37%)
   142. (0.01857) RY*( 1)Si   2           s(  0.00%)p 1.00( 35.34%)d 1.83( 64.66%)
                                            0.0000  0.0000  0.0000  0.0000  0.0000
                                            0.0000  0.0000  0.1187 -0.5090 -0.2705
                                            0.0000  0.0195 -0.0807 -0.0136  0.0000
                                            0.0000  0.0000  0.0000  0.0000  0.7934
                                            0.1306  0.0000  0.0000
   143. (0.00661) RY*( 2)Si   2           s(  0.00%)p 1.00( 92.69%)d 0.08(  7.31%)
                                            0.0000  0.0000  0.0000  0.0000  0.0000
                                            0.0000  0.0000 -0.0013 -0.1866  0.0722
                                            0.0000  0.0103  0.8959 -0.2901  0.0000
                                            0.0000  0.0000  0.0000  0.0000  0.0351
                                           -0.2681  0.0000  0.0000
   144. (0.00446) RY*( 3)Si   2           s( 17.61%)p 3.26( 57.46%)d 1.42( 24.93%)
                                            0.0000  0.0000 -0.0119  0.4192 -0.0007
                                           -0.0155  0.0000  0.0000  0.0000  0.0000
                                            0.0000  0.0000  0.0000  0.0000  0.0000
                                           -0.0520 -0.7501  0.0962 -0.1380  0.0000
                                            0.0000 -0.4460  0.1771
   145. (0.00281) RY*( 4)Si   2           s( 52.89%)p 0.47( 24.89%)d 0.42( 22.22%)
                                            0.0000  0.0000  0.0250  0.6984  0.1996
                                            0.0249  0.0000  0.0000  0.0000  0.0000
                                            0.0000  0.0000  0.0000  0.0000  0.0000
                                            0.0034  0.3548  0.3506 -0.0146  0.0000
                                            0.0000 -0.0486 -0.4687
   146. (0.00172) RY*( 5)Si   2           s(  0.00%)p 1.00( 24.17%)d 3.14( 75.83%)
                                            0.0000  0.0000  0.0000  0.0000  0.0000
                                            0.0000  0.0000  0.0073 -0.1431  0.1161
                                            0.0000 -0.0729  0.0801 -0.4427  0.0000
                                            0.0000  0.0000  0.0000  0.0000 -0.1908
                                            0.8496  0.0000  0.0000
   147. (0.00137) RY*( 6)Si   2           s(  0.00%)p 1.00( 75.56%)d 0.32( 24.44%)
                                            0.0000  0.0000  0.0000  0.0000  0.0000
                                            0.0000  0.0000  0.0412  0.8273 -0.1443
                                            0.0000 -0.0047  0.1751 -0.1341  0.0000
                                            0.0000  0.0000  0.0000  0.0000  0.4621
                                            0.1756  0.0000  0.0000
   148. (0.00138) RY*( 7)Si   2           s( 16.69%)p 2.28( 38.08%)d 2.71( 45.23%)
                                            0.0000  0.0000  0.0160  0.3276 -0.2340
                                           -0.0681  0.0000  0.0000  0.0000  0.0000
                                            0.0000  0.0000  0.0000  0.0000  0.0000
                                           -0.0499  0.5097 -0.3443 -0.0669  0.0000
                                            0.0000 -0.3745  0.5546
   149. (0.00100) RY*( 8)Si   2           s(  0.06%)p 1.18(  0.07%)d99.99( 99.88%)
                                            0.0000  0.0000  0.0009  0.0230  0.0006
                                            0.0044  0.0000  0.0000  0.0000  0.0000
                                            0.0000  0.0000  0.0000  0.0000  0.0000
                                           -0.0020  0.0223 -0.0122 -0.9544  0.0000
                                            0.0000  0.2935  0.0421
   150. (0.00050) RY*( 9)Si   2           s(  0.00%)p 1.00( 89.15%)d 0.12( 10.85%)
                                            0.0000  0.0000  0.0000  0.0000  0.0000
                                            0.0000  0.0000  0.0141  0.0137  0.9350
                                            0.0000  0.0152 -0.1203 -0.0476  0.0000
                                            0.0000  0.0000  0.0000  0.0000  0.3228
                                           -0.0652  0.0000  0.0000
   151. (0.00041) RY*(10)Si   2           s( 77.69%)p 0.04(  3.23%)d 0.25( 19.07%)
                                            0.0000  0.0000  0.0039 -0.2486  0.8304
                                            0.1598  0.0000  0.0000  0.0000  0.0000
                                            0.0000  0.0000  0.0000  0.0000  0.0000
                                           -0.0081  0.1177 -0.1356 -0.1273  0.0000
                                            0.0000 -0.4169  0.0267
   152. (0.00034) RY*(11)Si   2           s( 36.84%)p 0.10(  3.55%)d 1.62( 59.61%)
                                            0.0000  0.0000 -0.0170  0.3433  0.4587
                                           -0.1994  0.0000  0.0000  0.0000  0.0000
                                            0.0000  0.0000  0.0000  0.0000  0.0000
                                            0.0336 -0.1219 -0.1396  0.2117  0.0000
                                            0.0000  0.6056  0.4296
   153. (0.00035) RY*(12)Si   2           s(  0.00%)p 1.00( 85.30%)d 0.17( 14.70%)
                                            0.0000  0.0000  0.0000  0.0000  0.0000
                                            0.0000  0.0000  0.0099 -0.0154  0.1121
                                            0.0000 -0.0403  0.3730  0.8363  0.0000
                                            0.0000  0.0000  0.0000  0.0000  0.0171
                                            0.3830  0.0000  0.0000
   154. (0.00017) RY*(13)Si   2           s(  4.77%)p15.31( 73.05%)d 4.65( 22.17%)
                                            0.0000  0.0000 -0.0067  0.1933 -0.0345
                                            0.0954  0.0000  0.0000  0.0000  0.0000
                                            0.0000  0.0000  0.0000  0.0000  0.0000
                                            0.0121 -0.1459 -0.8421  0.0080  0.0000
                                            0.0000  0.0527 -0.4679
   155. (0.00004) RY*(14)Si   2           s( 93.49%)p 0.00(  0.23%)d 0.07(  6.28%)
   156. (0.00687) RY*( 1)Si   3           s( 24.93%)p 0.16(  4.06%)d 2.85( 71.01%)
                                            0.0000  0.0000  0.0172  0.4979  0.0327
                                            0.0094  0.0000  0.0193 -0.0149 -0.0055
                                            0.0000 -0.0883  0.1765 -0.0325  0.0000
                                            0.0000  0.0000  0.0000  0.2096  0.0000
                                            0.0000  0.4846  0.6567
   157. (0.00263) RY*( 2)Si   3           s(  0.00%)p 1.00( 76.30%)d 0.31( 23.70%)
                                            0.0000  0.0000  0.0000  0.0000  0.0000
                                            0.0000  0.0000  0.0000  0.0000  0.0000
                                            0.0000  0.0000  0.0000  0.0000  0.0000
                                            0.0260  0.8675 -0.0988  0.0000  0.0087
                                           -0.4868  0.0000  0.0000
   158. (0.00210) RY*( 3)Si   3           s(  0.96%)p87.10( 83.75%)d15.90( 15.28%)
                                            0.0000  0.0000 -0.0152  0.0831 -0.0316
                                           -0.0385  0.0000  0.0177  0.3427  0.0420
                                            0.0000 -0.0059 -0.8111  0.2452  0.0000
                                            0.0000  0.0000  0.0000 -0.2854  0.0000
                                            0.0000  0.2552  0.0792
   159. (0.00162) RY*( 4)Si   3           s(  1.45%)p22.30( 32.24%)d45.86( 66.31%)
                                            0.0000  0.0000  0.0140  0.1193 -0.0042
                                            0.0039  0.0000  0.0371  0.2264  0.2650
                                            0.0000  0.0224  0.4450 -0.0324  0.0000
                                            0.0000  0.0000  0.0000 -0.7107  0.0000
                                            0.0000  0.3310 -0.2200
   160. (0.00148) RY*( 5)Si   3           s(  0.00%)p 1.00( 24.21%)d 3.13( 75.79%)
                                            0.0000  0.0000  0.0000  0.0000  0.0000
                                            0.0000  0.0000  0.0000  0.0000  0.0000
                                            0.0000  0.0000  0.0000  0.0000  0.0000
                                           -0.0629  0.4808 -0.0838  0.0000 -0.0380
                                            0.8697  0.0000  0.0000
   161. (0.00093) RY*( 6)Si   3           s( 50.05%)p 0.42( 21.17%)d 0.57( 28.77%)
                                            0.0000  0.0000  0.0200  0.6704 -0.2181
                                           -0.0562  0.0000 -0.0082 -0.1482 -0.1496
                                            0.0000  0.0219  0.0202  0.4079  0.0000
                                            0.0000  0.0000  0.0000  0.1525  0.0000
                                            0.0000 -0.0254 -0.5137
   162. (0.00072) RY*( 7)Si   3           s(  1.33%)p62.16( 82.87%)d11.85( 15.80%)
                                            0.0000  0.0000  0.0007  0.0720  0.0899
                                           -0.0085  0.0000 -0.0120  0.8834 -0.0955
                                            0.0000  0.0027  0.1703 -0.1004  0.0000
                                            0.0000  0.0000  0.0000  0.3616  0.0000
                                            0.0000 -0.1007 -0.1308
   163. (0.00054) RY*( 8)Si   3           s(  0.00%)p 1.00( 66.69%)d 0.50( 33.31%)
                                            0.0000  0.0000  0.0000  0.0000  0.0000
                                            0.0000  0.0000  0.0000  0.0000  0.0000
                                            0.0000  0.0000  0.0000  0.0000  0.0000
                                           -0.0096  0.0975  0.8107  0.0000 -0.5772
                                           -0.0017  0.0000  0.0000
   164. (0.00045) RY*( 9)Si   3           s(  0.00%)p 1.00( 33.27%)d 2.01( 66.73%)
                                            0.0000  0.0000  0.0000  0.0000  0.0000
                                            0.0000  0.0000  0.0000  0.0000  0.0000
                                            0.0000  0.0000  0.0000  0.0000  0.0000
                                            0.0006  0.0822  0.5709  0.0000  0.8157
                                            0.0453  0.0000  0.0000
   165. (0.00044) RY*(10)Si   3           s( 79.59%)p 0.20( 16.14%)d 0.05(  4.27%)
                                            0.0000  0.0000 -0.0094  0.3332  0.8264
                                            0.0429  0.0000 -0.0003 -0.1251  0.0857
                                            0.0000  0.0244 -0.1792 -0.3252  0.0000
                                            0.0000  0.0000  0.0000 -0.0394  0.0000
                                            0.0000 -0.0906 -0.1815
   166. (0.00034) RY*(11)Si   3           s( 30.68%)p 2.20( 67.40%)d 0.06(  1.91%)
                                            0.0000  0.0000  0.0162 -0.2423  0.4962
                                            0.0408  0.0000  0.0071  0.0266 -0.2700
                                            0.0000  0.0062  0.2182  0.7435  0.0000
                                            0.0000  0.0000  0.0000 -0.0513  0.0000
                                            0.0000  0.0397  0.1222
   167. (0.00016) RY*(12)Si   3           s(  0.53%)p99.99( 90.00%)d18.02(  9.47%)
                                            0.0000  0.0000  0.0082 -0.0491  0.0527
                                           -0.0014  0.0000 -0.0120 -0.0032  0.9001
                                            0.0000 -0.0057  0.0080  0.2993  0.0000
                                            0.0000  0.0000  0.0000  0.3052  0.0000
                                            0.0000 -0.0360 -0.0168
   168. (0.00012) RY*(13)Si   3           s( 13.14%)p 0.25(  3.27%)d 6.36( 83.59%)
                                            0.0000  0.0000 -0.0215  0.3218 -0.0824
                                            0.1436  0.0000  0.0016  0.1109  0.0769
                                            0.0000  0.0035  0.0394  0.1134  0.0000
                                            0.0000  0.0000  0.0000 -0.3355  0.0000
                                            0.0000 -0.7435  0.4130
   169. (0.00001) RY*(14)Si   3           s( 97.46%)p 0.00(  0.17%)d 0.02(  2.37%)
   170. (0.01857) RY*( 1)Si   4           s(  0.00%)p 1.00( 35.34%)d 1.83( 64.66%)
                                            0.0000  0.0000  0.0000  0.0000  0.0000
                                            0.0000  0.0000 -0.1187  0.5090  0.2705
                                            0.0000 -0.0195  0.0807  0.0136  0.0000
                                            0.0000  0.0000  0.0000  0.0000  0.7934
                                            0.1306  0.0000  0.0000
   171. (0.00661) RY*( 2)Si   4           s(  0.00%)p 1.00( 92.69%)d 0.08(  7.31%)
                                            0.0000  0.0000  0.0000  0.0000  0.0000
                                            0.0000  0.0000 -0.0013 -0.1866  0.0722
                                            0.0000  0.0103  0.8959 -0.2901  0.0000
                                            0.0000  0.0000  0.0000  0.0000 -0.0351
                                            0.2681  0.0000  0.0000
   172. (0.00446) RY*( 3)Si   4           s( 17.61%)p 3.26( 57.46%)d 1.42( 24.93%)
                                            0.0000  0.0000 -0.0119  0.4192 -0.0007
                                           -0.0155  0.0000  0.0000  0.0000  0.0000
                                            0.0000  0.0000  0.0000  0.0000  0.0000
                                            0.0520  0.7501 -0.0962 -0.1380  0.0000
                                            0.0000 -0.4460  0.1771
   173. (0.00281) RY*( 4)Si   4           s( 52.89%)p 0.47( 24.89%)d 0.42( 22.22%)
                                            0.0000  0.0000  0.0250  0.6984  0.1996
                                            0.0249  0.0000  0.0000  0.0000  0.0000
                                            0.0000  0.0000  0.0000  0.0000  0.0000
                                           -0.0034 -0.3548 -0.3506 -0.0146  0.0000
                                            0.0000 -0.0486 -0.4687
   174. (0.00172) RY*( 5)Si   4           s(  0.00%)p 1.00( 24.17%)d 3.14( 75.83%)
                                            0.0000  0.0000  0.0000  0.0000  0.0000
                                            0.0000  0.0000 -0.0073  0.1431 -0.1161
                                            0.0000  0.0729 -0.0801  0.4427  0.0000
                                            0.0000  0.0000  0.0000  0.0000 -0.1908
                                            0.8496  0.0000  0.0000
   175. (0.00137) RY*( 6)Si   4           s(  0.00%)p 1.00( 75.56%)d 0.32( 24.44%)
                                            0.0000  0.0000  0.0000  0.0000  0.0000
                                            0.0000  0.0000  0.0412  0.8273 -0.1443
                                            0.0000 -0.0047  0.1751 -0.1341  0.0000
                                            0.0000  0.0000  0.0000  0.0000 -0.4621
                                           -0.1756  0.0000  0.0000
   176. (0.00138) RY*( 7)Si   4           s( 16.69%)p 2.28( 38.08%)d 2.71( 45.23%)
                                            0.0000  0.0000  0.0160  0.3276 -0.2340
                                           -0.0681  0.0000  0.0000  0.0000  0.0000
                                            0.0000  0.0000  0.0000  0.0000  0.0000
                                            0.0499 -0.5097  0.3443 -0.0669  0.0000
                                            0.0000 -0.3745  0.5546
   177. (0.00100) RY*( 8)Si   4           s(  0.06%)p 1.18(  0.07%)d99.99( 99.88%)
                                            0.0000  0.0000  0.0009  0.0230  0.0006
                                            0.0044  0.0000  0.0000  0.0000  0.0000
                                            0.0000  0.0000  0.0000  0.0000  0.0000
                                            0.0020 -0.0223  0.0122 -0.9544  0.0000
                                            0.0000  0.2935  0.0421
   178. (0.00050) RY*( 9)Si   4           s(  0.00%)p 1.00( 89.15%)d 0.12( 10.85%)
                                            0.0000  0.0000  0.0000  0.0000  0.0000
                                            0.0000  0.0000  0.0141  0.0137  0.9350
                                            0.0000  0.0152 -0.1203 -0.0476  0.0000
                                            0.0000  0.0000  0.0000  0.0000 -0.3228
                                            0.0652  0.0000  0.0000
   179. (0.00041) RY*(10)Si   4           s( 77.69%)p 0.04(  3.23%)d 0.25( 19.07%)
                                            0.0000  0.0000  0.0039 -0.2486  0.8304
                                            0.1598  0.0000  0.0000  0.0000  0.0000
                                            0.0000  0.0000  0.0000  0.0000  0.0000
                                            0.0081 -0.1177  0.1356 -0.1273  0.0000
                                            0.0000 -0.4169  0.0267
   180. (0.00034) RY*(11)Si   4           s( 36.84%)p 0.10(  3.55%)d 1.62( 59.61%)
                                            0.0000  0.0000 -0.0170  0.3433  0.4587
                                           -0.1994  0.0000  0.0000  0.0000  0.0000
                                            0.0000  0.0000  0.0000  0.0000  0.0000
                                           -0.0336  0.1219  0.1396  0.2117  0.0000
                                            0.0000  0.6056  0.4296
   181. (0.00035) RY*(12)Si   4           s(  0.00%)p 1.00( 85.30%)d 0.17( 14.70%)
                                            0.0000  0.0000  0.0000  0.0000  0.0000
                                            0.0000  0.0000  0.0099 -0.0154  0.1121
                                            0.0000 -0.0403  0.3730  0.8363  0.0000
                                            0.0000  0.0000  0.0000  0.0000 -0.0171
                                           -0.3830  0.0000  0.0000
   182. (0.00017) RY*(13)Si   4           s(  4.77%)p15.31( 73.05%)d 4.65( 22.17%)
                                            0.0000  0.0000 -0.0067  0.1933 -0.0345
                                            0.0954  0.0000  0.0000  0.0000  0.0000
                                            0.0000  0.0000  0.0000  0.0000  0.0000
                                           -0.0121  0.1459  0.8421  0.0080  0.0000
                                            0.0000  0.0527 -0.4679
   183. (0.00004) RY*(14)Si   4           s( 93.49%)p 0.00(  0.23%)d 0.07(  6.28%)
   184. (0.00315) RY*( 1) C   5           s(  0.00%)p 1.00( 93.48%)d 0.07(  6.52%)
                                            0.0000  0.0000  0.0000  0.0000  0.0000
                                            0.0000  0.0000  0.0000  0.0000  0.0000
                                            0.0000 -0.0082  0.8990 -0.3557  0.0000
                                           -0.2073 -0.1492  0.0000  0.0000
   185. (0.00222) RY*( 2) C   5           s(  1.86%)p45.10( 84.01%)d 7.58( 14.13%)
                                            0.0000  0.0390  0.0970 -0.0869  0.0124
                                           -0.0134  0.5895  0.1113 -0.0329 -0.6716
                                            0.1671  0.0000  0.0000  0.0000  0.1758
                                            0.0000  0.0000  0.3023  0.1377
   186. (0.00196) RY*( 3) C   5           s(  2.14%)p41.41( 88.69%)d 4.28(  9.17%)
                                            0.0000 -0.0049  0.1361 -0.0535  0.0026
                                           -0.0300  0.7371  0.1190  0.0205  0.5431
                                           -0.1818  0.0000  0.0000  0.0000 -0.0454
                                            0.0000  0.0000 -0.0731 -0.2903
   187. (0.00086) RY*( 4) C   5           s(  2.01%)p36.70( 73.88%)d11.97( 24.10%)
                                            0.0000  0.0010 -0.0122  0.1298  0.0560
                                            0.0153  0.0896 -0.8482 -0.0020 -0.0403
                                           -0.0974  0.0000  0.0000  0.0000 -0.2251
                                            0.0000  0.0000  0.3741 -0.2247
   188. (0.00063) RY*( 5) C   5           s(  0.00%)p 1.00( 69.37%)d 0.44( 30.63%)
                                            0.0000  0.0000  0.0000  0.0000  0.0000
                                            0.0000  0.0000  0.0000  0.0000  0.0000
                                            0.0000 -0.0044  0.2614  0.7908  0.0000
                                           -0.4525  0.3186  0.0000  0.0000
   189. (0.00048) RY*( 6) C   5           s( 57.83%)p 0.32( 18.37%)d 0.41( 23.80%)
                                            0.0000 -0.0030  0.7435  0.1467  0.0623
                                           -0.0137 -0.0070 -0.0524  0.0337  0.0203
                                            0.4233  0.0000  0.0000  0.0000 -0.4164
                                            0.0000  0.0000 -0.1874  0.1718
   190. (0.00038) RY*( 7) C   5           s( 16.14%)p 1.76( 28.48%)d 3.43( 55.39%)
                                            0.0000 -0.0125  0.0564  0.3960 -0.0348
                                            0.0061 -0.0769  0.0080  0.0101  0.0773
                                            0.5222  0.0000  0.0000  0.0000  0.5305
                                            0.0000  0.0000  0.0580 -0.5187
   191. (0.00034) RY*( 8) C   5           s(  0.00%)p 1.00( 26.85%)d 2.72( 73.15%)
                                            0.0000  0.0000  0.0000  0.0000  0.0000
                                            0.0000  0.0000  0.0000  0.0000  0.0000
                                            0.0000 -0.0187  0.3451  0.3861  0.0000
                                            0.8548 -0.0277  0.0000  0.0000
   192. (0.00030) RY*( 9) C   5           s( 58.97%)p 0.31( 18.16%)d 0.39( 22.87%)
                                            0.0000  0.0068  0.5889 -0.4898  0.0546
                                            0.0022 -0.2271 -0.0880  0.0210 -0.0353
                                           -0.3473  0.0000  0.0000  0.0000  0.4320
                                            0.0000  0.0000  0.0910 -0.1839
   193. (0.00019) RY*(10) C   5           s( 53.75%)p 0.42( 22.39%)d 0.44( 23.87%)
                                            0.0000  0.0071  0.2174  0.6988  0.0418
                                           -0.0132  0.0330  0.0192 -0.0011  0.0495
                                           -0.4688  0.0000  0.0000  0.0000  0.2865
                                            0.0000  0.0000  0.0825  0.3870
   194. (0.00017) RY*(11) C   5           s(  0.00%)p 1.00( 10.35%)d 8.66( 89.65%)
                                            0.0000  0.0000  0.0000  0.0000  0.0000
                                            0.0000  0.0000  0.0000  0.0000  0.0000
                                            0.0000 -0.0188  0.0643 -0.3147  0.0000
                                            0.1461  0.9355  0.0000  0.0000
   195. (0.00016) RY*(12) C   5           s(  5.58%)p 6.58( 36.71%)d10.35( 57.71%)
                                            0.0000  0.0251  0.0452  0.2293 -0.0224
                                            0.0033 -0.0016  0.0776  0.0009 -0.4887
                                           -0.3497  0.0000  0.0000  0.0000 -0.2261
                                            0.0000  0.0000 -0.4960 -0.5291
   196. (0.00010) RY*(13) C   5           s(  2.42%)p12.00( 29.01%)d28.36( 68.58%)
   197. (0.00002) RY*(14) C   5           s( 99.39%)p 0.00(  0.33%)d 0.00(  0.28%)
   198. (0.00298) RY*( 1) C   6           s(  6.91%)p12.18( 84.15%)d 1.29(  8.94%)
                                            0.0000 -0.0102  0.2572 -0.0527  0.0054
                                           -0.0031 -0.3522 -0.0156  0.0149  0.8254
                                           -0.1131  0.0020 -0.1387 -0.0610 -0.0017
                                            0.0729 -0.1410  0.2205  0.1249
   199. (0.00190) RY*( 2) C   6           s(  0.56%)p99.99( 87.28%)d21.79( 12.16%)
                                            0.0000 -0.0034  0.0745  0.0048 -0.0007
                                            0.0062  0.7972 -0.0390  0.0023  0.2445
                                           -0.0255 -0.0021 -0.4183  0.0165 -0.1026
                                           -0.1795 -0.0169 -0.1024  0.2610
   200. (0.00141) RY*( 3) C   6           s( 47.42%)p 1.09( 51.67%)d 0.02(  0.91%)
                                            0.0000 -0.0213  0.6661  0.1731  0.0051
                                            0.0033  0.2720  0.0130  0.0043  0.0600
                                           -0.0341  0.0059  0.6607  0.0337  0.0272
                                           -0.0342  0.0441 -0.0486 -0.0540
   201. (0.00015) RY*( 4) C   6           s( 33.76%)p 1.82( 61.42%)d 0.14(  4.81%)
                                            0.0000 -0.0137 -0.3233  0.4770 -0.0739
                                           -0.0046  0.0598  0.2107 -0.0042  0.2927
                                            0.5393 -0.0030  0.1557  0.4068 -0.0253
                                            0.1363  0.1624  0.0300  0.0405
   202. (0.00006) RY*( 5) C   6           s( 45.11%)p 0.94( 42.34%)d 0.28( 12.56%)
   203. (0.00006) RY*( 6) C   6           s( 11.26%)p 5.60( 63.04%)d 2.28( 25.70%)
   204. (0.00006) RY*( 7) C   6           s(  2.56%)p26.47( 67.76%)d11.59( 29.68%)
   205. (0.00003) RY*( 8) C   6           s( 15.16%)p 3.04( 46.04%)d 2.56( 38.80%)
   206. (0.00003) RY*( 9) C   6           s(  8.95%)p 3.37( 30.15%)d 6.80( 60.90%)
   207. (0.00001) RY*(10) C   6           s(  2.01%)p 9.83( 19.78%)d38.88( 78.21%)
   208. (0.00001) RY*(11) C   6           s(  2.26%)p 4.96( 11.20%)d38.33( 86.54%)
   209. (0.00001) RY*(12) C   6           s( 38.08%)p 0.59( 22.45%)d 1.04( 39.46%)
   210. (0.00001) RY*(13) C   6           s(  1.59%)p 4.22(  6.72%)d57.48( 91.68%)
   211. (0.00001) RY*(14) C   6           s( 84.47%)p 0.07(  6.07%)d 0.11(  9.46%)
   212. (0.00294) RY*( 1) C   7           s(  1.52%)p56.70( 86.14%)d 8.12( 12.34%)
                                            0.0000 -0.0049  0.1149 -0.0429 -0.0115
                                           -0.0021  0.2044  0.0329  0.0168  0.8998
                                           -0.0931  0.0000  0.0000  0.0000  0.2989
                                            0.0000  0.0000  0.1608  0.0904
   213. (0.00228) RY*( 2) C   7           s(  0.00%)p 1.00( 85.71%)d 0.17( 14.29%)
                                            0.0000  0.0000  0.0000  0.0000  0.0000
                                            0.0000  0.0000  0.0000  0.0000  0.0000
                                            0.0000  0.0140  0.9251 -0.0339  0.0000
                                            0.3774  0.0228  0.0000  0.0000
   214. (0.00089) RY*( 3) C   7           s( 55.21%)p 0.81( 44.72%)d 0.00(  0.07%)
                                            0.0000 -0.0191  0.7079  0.2248  0.0123
                                            0.0008 -0.6514 -0.1137  0.0031  0.0639
                                           -0.0769  0.0000  0.0000  0.0000 -0.0116
                                            0.0000  0.0000  0.0225  0.0046
   215. (0.00015) RY*( 4) C   7           s( 39.81%)p 1.42( 56.63%)d 0.09(  3.56%)
                                            0.0000  0.0141  0.4846 -0.3863  0.1175
                                           -0.0106  0.3941  0.2090  0.0021 -0.2466
                                           -0.5536  0.0000  0.0000  0.0000  0.0885
                                            0.0000  0.0000 -0.1403  0.0899
   216. (0.00008) RY*( 5) C   7           s( 42.88%)p 1.04( 44.41%)d 0.30( 12.71%)
   217. (0.00005) RY*( 6) C   7           s( 21.23%)p 3.22( 68.32%)d 0.49( 10.45%)
   218. (0.00004) RY*( 7) C   7           s(  0.00%)p 1.00( 85.33%)d 0.17( 14.67%)
   219. (0.00002) RY*( 8) C   7           s( 99.16%)p 0.01(  0.67%)d 0.00(  0.18%)
   220. (0.00001) RY*( 9) C   7           s( 31.61%)p 2.15( 67.90%)d 0.02(  0.49%)
   221. (0.00002) RY*(10) C   7           s(  0.54%)p29.84( 16.21%)d99.99( 83.25%)
   222. (0.00002) RY*(11) C   7           s(  0.00%)p 1.00( 11.10%)d 8.01( 88.90%)
   223. (0.00002) RY*(12) C   7           s(  1.54%)p 5.39(  8.29%)d58.55( 90.17%)
   224. (0.00001) RY*(13) C   7           s(  0.00%)p 1.00( 17.92%)d 4.58( 82.08%)
   225. (0.00001) RY*(14) C   7           s(  6.56%)p 1.03(  6.74%)d13.21( 86.69%)
   226. (0.00441) RY*( 1) C   8           s( 16.44%)p 4.88( 80.23%)d 0.20(  3.33%)
                                            0.0000 -0.0116  0.3710  0.1604  0.0289
                                           -0.0350  0.0589  0.0703 -0.0049 -0.0006
                                           -0.0063 -0.0041 -0.8445  0.2817  0.0518
                                            0.0121  0.0023  0.1736  0.0174
   227. (0.00253) RY*( 2) C   8           s( 16.23%)p 4.62( 74.91%)d 0.55(  8.86%)
                                            0.0000 -0.0204  0.3704  0.1571  0.0056
                                           -0.0218 -0.8140  0.1308 -0.0034 -0.1439
                                            0.0019 -0.0298  0.1979  0.0904  0.0271
                                            0.2578  0.0259  0.0802 -0.1195
   228. (0.00195) RY*( 3) C   8           s(  0.07%)p99.99( 92.18%)d99.99(  7.75%)
                                            0.0000 -0.0014 -0.0168  0.0202 -0.0039
                                            0.0032 -0.1694  0.0015 -0.0217  0.9426
                                            0.0632 -0.0003 -0.0140  0.0051 -0.0893
                                           -0.0193  0.2611  0.0291 -0.0091
   229. (0.00132) RY*( 4) C   8           s( 59.15%)p 0.51( 29.97%)d 0.18( 10.88%)
                                            0.0000  0.0325  0.7613  0.0526  0.0900
                                           -0.0007  0.3476 -0.0576 -0.0005  0.0877
                                           -0.0447 -0.0059  0.3749  0.1589 -0.0529
                                           -0.2615 -0.0367 -0.1772 -0.0698
   230. (0.00070) RY*( 5) C   8           s( 61.85%)p 0.51( 31.80%)d 0.10(  6.36%)
                                            0.0000  0.0021 -0.1407  0.7709 -0.0660
                                            0.0120  0.0898  0.1181  0.0106 -0.0145
                                           -0.5302  0.0091  0.0658 -0.0996  0.1053
                                           -0.0845  0.2087 -0.0405 -0.0113
   231. (0.00066) RY*( 6) C   8           s( 33.35%)p 1.63( 54.45%)d 0.37( 12.21%)
                                            0.0000  0.0026 -0.0446  0.5730 -0.0557
                                            0.0100  0.0657 -0.0421 -0.0104  0.0326
                                            0.7241  0.0067  0.0469 -0.1025 -0.1035
                                            0.0013 -0.3324  0.0265  0.0126
   232. (0.00039) RY*( 7) C   8           s(  6.39%)p10.97( 70.05%)d 3.69( 23.56%)
                                            0.0000 -0.0008  0.2401 -0.0781  0.0105
                                           -0.0208  0.0720  0.3940 -0.0042  0.0379
                                            0.0172  0.0120 -0.1847 -0.7097  0.0073
                                            0.2741 -0.0029 -0.4000  0.0202
   233. (0.00039) RY*( 8) C   8           s(  0.12%)p45.73(  5.41%)d99.99( 94.47%)
                                            0.0000  0.0005  0.0274  0.0184 -0.0098
                                           -0.0037  0.0395  0.0669  0.0124 -0.1967
                                            0.0431  0.0019 -0.0198 -0.0837 -0.8621
                                           -0.0375  0.4086  0.1813 -0.0120
   234. (0.00038) RY*( 9) C   8           s(  2.22%)p 2.15(  4.77%)d41.87( 93.00%)
                                            0.0000  0.0000  0.1487 -0.0092 -0.0039
                                           -0.0005 -0.0697  0.0036  0.0001 -0.0097
                                           -0.0097 -0.0127  0.0858 -0.1875  0.0948
                                           -0.1376  0.0278  0.3257  0.8918
   235. (0.00021) RY*(10) C   8           s(  3.45%)p 6.84( 23.60%)d21.16( 72.95%)
                                            0.0000  0.0064  0.1412 -0.0088  0.1201
                                           -0.0073  0.2312 -0.2163 -0.0001  0.0272
                                           -0.0198 -0.0124  0.0989 -0.3530  0.1990
                                            0.3069  0.0835  0.6977 -0.3192
   236. (0.00021) RY*(11) C   8           s(  0.44%)p99.99( 56.72%)d97.28( 42.84%)
                                            0.0000 -0.0238  0.0599 -0.0128  0.0090
                                           -0.0024 -0.3192 -0.4696 -0.0008 -0.0402
                                           -0.0711 -0.0099 -0.2064 -0.4420 -0.0202
                                           -0.6197 -0.0938 -0.0424 -0.1826
   237. (0.00013) RY*(12) C   8           s(  3.81%)p14.09( 53.65%)d11.17( 42.54%)
                                            0.0000  0.0073 -0.0848 -0.0925  0.1492
                                            0.0159 -0.0257  0.7239  0.0016  0.0019
                                            0.0854 -0.0057  0.0630 -0.0151  0.1042
                                           -0.5119 -0.0862  0.3214 -0.2042
   238. (0.00013) RY*(13) C   8           s(  0.10%)p99.99( 21.46%)d99.99( 78.44%)
                                            0.0000 -0.0002 -0.0146 -0.0043  0.0269
                                            0.0036 -0.0219  0.0424 -0.0240  0.1955
                                           -0.4163  0.0002  0.0003 -0.0153 -0.3995
                                            0.1345 -0.7638  0.1501  0.0272
   239. (0.00005) RY*(14) C   8           s( 96.46%)p 0.01(  0.89%)d 0.03(  2.65%)
   240. (0.00325) RY*( 1) C   9           s(  1.76%)p51.63( 90.89%)d 4.17(  7.35%)
                                            0.0000 -0.0080  0.1244 -0.0454  0.0027
                                           -0.0121 -0.5873  0.0620 -0.0024 -0.1029
                                            0.0127 -0.0070 -0.7410  0.0118 -0.0563
                                           -0.1245 -0.0131 -0.1708  0.1595
   241. (0.00205) RY*( 2) C   9           s(  0.11%)p99.99( 86.46%)d99.99( 13.43%)
                                            0.0000 -0.0015  0.0329 -0.0009  0.0015
                                           -0.0020 -0.1690  0.0124  0.0109  0.9097
                                           -0.0895  0.0005  0.0086 -0.0039  0.2260
                                            0.0405 -0.2785 -0.0637  0.0013
   242. (0.00137) RY*( 3) C   9           s( 59.36%)p 0.66( 39.29%)d 0.02(  1.35%)
                                            0.0000 -0.0194  0.7600  0.1241  0.0106
                                           -0.0066 -0.4242 -0.1494 -0.0010 -0.1045
                                           -0.0210  0.0029  0.4215  0.0397  0.0087
                                            0.0045  0.0099  0.0680 -0.0934
   243. (0.00031) RY*( 4) C   9           s( 25.16%)p 2.89( 72.71%)d 0.08(  2.13%)
                                            0.0000  0.0211  0.4603  0.1950 -0.0352
                                           -0.0112  0.5873 -0.4198 -0.0012  0.0897
                                           -0.0881  0.0044 -0.4339  0.0411  0.0118
                                           -0.1395 -0.0310  0.0258 -0.0102
   244. (0.00015) RY*( 5) C   9           s( 12.96%)p 3.54( 45.88%)d 3.18( 41.16%)
                                            0.0000  0.0057  0.2609 -0.2320  0.0878
                                           -0.0079  0.2444  0.4225 -0.0009  0.0365
                                            0.0875 -0.0075  0.1319  0.4406 -0.1257
                                           -0.1567 -0.0289 -0.4483  0.4116
   245. (0.00009) RY*( 6) C   9           s( 41.51%)p 0.90( 37.51%)d 0.51( 20.98%)
   246. (0.00004) RY*( 7) C   9           s(  0.78%)p91.14( 71.43%)d35.45( 27.78%)
   247. (0.00005) RY*( 8) C   9           s( 27.54%)p 1.64( 45.28%)d 0.99( 27.18%)
   248. (0.00001) RY*( 9) C   9           s( 87.18%)p 0.01(  1.24%)d 0.13( 11.57%)
   249. (0.00002) RY*(10) C   9           s(  1.59%)p13.91( 22.12%)d48.00( 76.29%)
   250. (0.00002) RY*(11) C   9           s(  7.37%)p 3.03( 22.36%)d 9.54( 70.28%)
   251. (0.00002) RY*(12) C   9           s(  0.12%)p99.99( 17.73%)d99.99( 82.15%)
   252. (0.00001) RY*(13) C   9           s( 18.77%)p 0.17(  3.24%)d 4.15( 77.99%)
   253. (0.00001) RY*(14) C   9           s( 15.87%)p 2.77( 43.95%)d 2.53( 40.18%)
   254. (0.00296) RY*( 1) C  10           s(  0.37%)p99.99( 89.90%)d26.04(  9.73%)
                                            0.0000  0.0067 -0.0272  0.0541 -0.0053
                                            0.0133  0.8619 -0.0730  0.0014 -0.1916
                                           -0.0168  0.0077  0.3315 -0.0595  0.1831
                                            0.2165  0.0839  0.0745  0.0657
   255. (0.00196) RY*( 2) C  10           s(  6.37%)p12.56( 80.02%)d 2.14( 13.61%)
                                            0.0000 -0.0097  0.2456  0.0575 -0.0022
                                            0.0027  0.3468 -0.0522  0.0021  0.2759
                                           -0.0305 -0.0082 -0.7747 -0.0002  0.0952
                                            0.1504 -0.1267 -0.1956 -0.2238
   256. (0.00125) RY*( 3) C  10           s( 44.48%)p 1.20( 53.50%)d 0.05(  2.01%)
                                            0.0000 -0.0224  0.6481  0.1553  0.0106
                                           -0.0033 -0.1094 -0.0065 -0.0060 -0.7002
                                           -0.0592 -0.0030 -0.1412 -0.0961  0.0110
                                           -0.0448  0.0667  0.0720  0.0915
   257. (0.00013) RY*( 4) C  10           s(  3.31%)p27.31( 90.48%)d 1.87(  6.21%)
                                            0.0000  0.0059  0.1374 -0.0236 -0.1168
                                           -0.0020 -0.0829 -0.7535 -0.0065  0.2096
                                            0.0321 -0.0034  0.0904 -0.5262 -0.0625
                                           -0.0210  0.2351 -0.0497  0.0042
   258. (0.00011) RY*( 5) C  10           s( 57.38%)p 0.64( 36.79%)d 0.10(  5.83%)
                                            0.0000 -0.0113 -0.5081  0.5561 -0.0796
                                            0.0002 -0.0346 -0.0160  0.0080 -0.2511
                                           -0.4871  0.0060 -0.1806 -0.1825 -0.0731
                                           -0.0245  0.1481 -0.1577 -0.0749
   259. (0.00008) RY*( 6) C  10           s( 36.40%)p 1.69( 61.67%)d 0.05(  1.93%)
   260. (0.00004) RY*( 7) C  10           s( 14.04%)p 2.54( 35.61%)d 3.59( 50.35%)
   261. (0.00004) RY*( 8) C  10           s(  4.85%)p14.01( 68.03%)d 5.59( 27.12%)
   262. (0.00002) RY*( 9) C  10           s(  5.13%)p 3.61( 18.50%)d14.90( 76.37%)
   263. (0.00001) RY*(10) C  10           s( 90.39%)p 0.09(  8.31%)d 0.01(  1.30%)
   264. (0.00001) RY*(11) C  10           s(  0.19%)p42.81(  7.99%)d99.99( 91.82%)
   265. (0.00001) RY*(12) C  10           s( 29.94%)p 0.56( 16.70%)d 1.78( 53.35%)
   266. (0.00001) RY*(13) C  10           s(  7.00%)p 3.74( 26.21%)d 9.54( 66.78%)
   267. (0.00002) RY*(14) C  10           s(  0.23%)p28.26(  6.38%)d99.99( 93.39%)
   268. (0.00295) RY*( 1) C  11           s(  0.62%)p99.99( 89.74%)d15.54(  9.64%)
                                            0.0000  0.0073 -0.0509  0.0595 -0.0049
                                            0.0137  0.7602 -0.0690  0.0022  0.4342
                                            0.0115  0.0082  0.3493 -0.0619 -0.1041
                                            0.2293 -0.0150  0.1638  0.0768
   269. (0.00194) RY*( 2) C  11           s(  5.95%)p13.52( 80.48%)d 2.28( 13.56%)
                                            0.0000 -0.0080  0.2324  0.0737 -0.0028
                                            0.0034  0.4485 -0.0632 -0.0013 -0.1956
                                            0.0262 -0.0072 -0.7488  0.0053 -0.1840
                                            0.1234  0.1414 -0.1162 -0.2304
   270. (0.00126) RY*( 3) C  11           s( 44.57%)p 1.20( 53.50%)d 0.04(  1.93%)
                                            0.0000 -0.0228  0.6497  0.1518  0.0085
                                           -0.0054 -0.2778 -0.0162  0.0046  0.6458
                                            0.0463 -0.0031 -0.1784 -0.0803  0.0251
                                           -0.0261 -0.0687  0.0689  0.0923
   271. (0.00012) RY*( 4) C  11           s( 12.88%)p 5.83( 75.16%)d 0.93( 11.96%)
                                            0.0000  0.0003 -0.1048  0.3106 -0.1462
                                           -0.0028 -0.0663 -0.6836  0.0018 -0.0830
                                           -0.1276  0.0000 -0.0048 -0.5066  0.0312
                                            0.0359 -0.3152 -0.1330 -0.0183
   272. (0.00011) RY*( 5) C  11           s( 40.34%)p 1.42( 57.32%)d 0.06(  2.33%)
                                            0.0000 -0.0052 -0.2945  0.5620 -0.0281
                                            0.0034 -0.0395  0.1931 -0.0055  0.0952
                                            0.7200  0.0055 -0.0704  0.0430  0.0450
                                           -0.0065 -0.0744 -0.1187 -0.0408
   273. (0.00008) RY*( 6) C  11           s( 39.87%)p 1.44( 57.22%)d 0.07(  2.91%)
   274. (0.00004) RY*( 7) C  11           s( 22.06%)p 1.98( 43.70%)d 1.55( 34.24%)
   275. (0.00004) RY*( 8) C  11           s(  2.04%)p37.16( 75.73%)d10.91( 22.23%)
   276. (0.00002) RY*( 9) C  11           s( 10.89%)p 2.14( 23.27%)d 6.04( 65.84%)
   277. (0.00001) RY*(10) C  11           s(  0.23%)p29.91(  6.92%)d99.99( 92.84%)
   278. (0.00001) RY*(11) C  11           s(  2.37%)p 3.87(  9.17%)d37.37( 88.47%)
   279. (0.00001) RY*(12) C  11           s( 22.78%)p 0.84( 19.18%)d 2.55( 58.04%)
   280. (0.00001) RY*(13) C  11           s( 95.20%)p 0.02(  2.12%)d 0.03(  2.68%)
   281. (0.00002) RY*(14) C  11           s(  0.28%)p23.29(  6.57%)d99.99( 93.14%)
   282. (0.00070) RY*( 1) H  12           s( 99.93%)p 0.00(  0.07%)
                                           -0.0017  0.9996 -0.0099 -0.0157 -0.0201
   283. (0.00010) RY*( 2) H  12           s(  0.02%)p99.99( 99.98%)
                                            0.0007  0.0130  0.9766  0.2147 -0.0003
   284. (0.00011) RY*( 3) H  12           s(  0.04%)p99.99( 99.96%)
                                            0.0008  0.0202 -0.0018  0.0081  0.9998
   285. (0.00001) RY*( 4) H  12           s(  0.06%)p99.99( 99.94%)
   286. (0.00117) RY*( 1) H  13           s( 99.94%)p 0.00(  0.06%)
                                           -0.0011  0.9997  0.0022  0.0118 -0.0215
   287. (0.00011) RY*( 2) H  13           s(  0.01%)p99.99( 99.99%)
                                            0.0007  0.0119 -0.0800 -0.9967  0.0000
   288. (0.00010) RY*( 3) H  13           s(  0.05%)p99.99( 99.95%)
                                            0.0004  0.0215  0.0066 -0.0003  0.9997
   289. (0.00001) RY*( 4) H  13           s(  0.04%)p99.99( 99.96%)
   290. (0.00121) RY*( 1) H  14           s( 99.81%)p 0.00(  0.19%)
                                           -0.0009  0.9991 -0.0247 -0.0283 -0.0216
   291. (0.00010) RY*( 2) H  14           s(  0.10%)p99.99( 99.90%)
                                            0.0011  0.0316  0.8969 -0.0038  0.4411
   292. (0.00011) RY*( 3) H  14           s(  0.09%)p99.99( 99.91%)
                                           -0.0007  0.0295 -0.1645  0.9254  0.3402
   293. (0.00001) RY*( 4) H  14           s(  0.04%)p99.99( 99.96%)
   294. (0.00106) RY*( 1) H  15           s( 99.44%)p 0.01(  0.56%)
                                            0.0026  0.9972 -0.0733 -0.0137  0.0000
   295. (0.00011) RY*( 2) H  15           s(  0.55%)p99.99( 99.45%)
                                           -0.0016  0.0744  0.9897  0.1226  0.0000
   296. (0.00010) RY*( 3) H  15           s(  0.00%)p 1.00(100.00%)
   297. (0.00001) RY*( 4) H  15           s(  0.04%)p99.99( 99.96%)
   298. (0.00145) RY*( 1) H  16           s( 99.85%)p 0.00(  0.15%)
                                           -0.0017  0.9993  0.0250  0.0132  0.0260
   299. (0.00012) RY*( 2) H  16           s(  0.04%)p99.99( 99.96%)
                                            0.0011  0.0210 -0.8733  0.4454 -0.1961
   300. (0.00010) RY*( 3) H  16           s(  0.10%)p99.99( 99.90%)
   301. (0.00001) RY*( 4) H  16           s(  0.05%)p99.99( 99.95%)
   302. (0.00082) RY*( 1) H  17           s( 99.74%)p 0.00(  0.26%)
                                           -0.0022  0.9987  0.0402  0.0182 -0.0249
   303. (0.00010) RY*( 2) H  17           s(  0.03%)p99.99( 99.97%)
                                           -0.0001  0.0159  0.0995 -0.9923  0.0723
   304. (0.00010) RY*( 3) H  17           s(  0.19%)p99.99( 99.81%)
                                            0.0014  0.0439 -0.5896  0.0004  0.8065
   305. (0.00001) RY*( 4) H  17           s(  0.08%)p99.99( 99.92%)
   306. (0.00154) RY*( 1) H  18           s( 99.83%)p 0.00(  0.17%)
                                           -0.0001  0.9992  0.0250  0.0316  0.0067
   307. (0.00011) RY*( 2) H  18           s(  0.10%)p99.99( 99.90%)
                                           -0.0005  0.0309 -0.9682 -0.2307  0.0916
   308. (0.00010) RY*( 3) H  18           s(  0.00%)p 1.00(100.00%)
   309. (0.00001) RY*( 4) H  18           s(  0.11%)p99.99( 99.89%)
   310. (0.00145) RY*( 1) H  19           s( 99.79%)p 0.00(  0.21%)
                                            0.0000  0.9990  0.0394 -0.0195  0.0120
   311. (0.00011) RY*( 2) H  19           s(  0.13%)p99.99( 99.87%)
                                           -0.0004  0.0367 -0.9932 -0.0917  0.0610
   312. (0.00010) RY*( 3) H  19           s(  0.00%)p 1.00(100.00%)
   313. (0.00001) RY*( 4) H  19           s(  0.11%)p99.99( 99.89%)
   314. (0.00093) RY*( 1) H  20           s( 99.75%)p 0.00(  0.25%)
                                           -0.0022  0.9987 -0.0019  0.0446  0.0233
   315. (0.00010) RY*( 2) H  20           s(  0.19%)p99.99( 99.81%)
   316. (0.00011) RY*( 3) H  20           s(  0.04%)p99.99( 99.96%)
                                            0.0004  0.0209  0.5171  0.0010 -0.8557
   317. (0.00001) RY*( 4) H  20           s(  0.06%)p99.99( 99.94%)
   318. (0.00116) RY*( 1) H  21           s( 99.97%)p 0.00(  0.03%)
                                           -0.0003  0.9999 -0.0059 -0.0055  0.0140
   319. (0.00011) RY*( 2) H  21           s(  0.00%)p 1.00(100.00%)
                                            0.0005  0.0069  0.9963  0.0689 -0.0510
   320. (0.00012) RY*( 3) H  21           s(  0.01%)p 1.00( 99.99%)
                                            0.0005  0.0080 -0.0003 -0.5928 -0.8053
   321. (0.00001) RY*( 4) H  21           s(  0.06%)p99.99( 99.94%)
   322. (0.00078) RY*( 1) H  22           s( 99.84%)p 0.00(  0.16%)
                                           -0.0001  0.9992  0.0223  0.0290 -0.0150
   323. (0.00011) RY*( 2) H  22           s(  0.07%)p99.99( 99.93%)
                                            0.0008  0.0271  0.0498 -0.9973 -0.0476
   324. (0.00011) RY*( 3) H  22           s(  0.00%)p 1.00(100.00%)
                                           -0.0014  0.0047 -0.6937 -0.0001 -0.7203
   325. (0.00002) RY*( 4) H  22           s(  0.12%)p99.99( 99.88%)
   326. (0.00092) RY*( 1) H  23           s( 99.67%)p 0.00(  0.33%)
                                           -0.0022  0.9984  0.0156 -0.0526  0.0164
   327. (0.00011) RY*( 2) H  23           s(  0.00%)p 1.00(100.00%)
                                            0.0004  0.0051  0.5257 -0.0127 -0.8506
   328. (0.00010) RY*( 3) H  23           s(  0.31%)p99.99( 99.69%)
   329. (0.00001) RY*( 4) H  23           s(  0.05%)p99.99( 99.95%)
   330. (0.00077) RY*( 1) H  24           s( 99.92%)p 0.00(  0.08%)
                                           -0.0002  0.9996  0.0195 -0.0138 -0.0140
   331. (0.00011) RY*( 2) H  24           s(  0.03%)p99.99( 99.97%)
                                            0.0011  0.0160 -0.0689  0.9951  0.0684
   332. (0.00012) RY*( 3) H  24           s(  0.00%)p 1.00(100.00%)
                                           -0.0012  0.0037 -0.6997  0.0006 -0.7144
   333. (0.00002) RY*( 4) H  24           s(  0.09%)p99.99( 99.91%)
   334. (0.00119) RY*( 1) H  25           s(100.00%)p 0.00(  0.00%)
                                           -0.0007  1.0000 -0.0022 -0.0032  0.0035
   335. (0.00011) RY*( 2) H  25           s(  0.00%)p 1.00(100.00%)
                                            0.0004  0.0022  0.9914  0.1074  0.0742
   336. (0.00012) RY*( 3) H  25           s(  0.00%)p 1.00(100.00%)
                                            0.0006  0.0047 -0.0007  0.5725 -0.8199
   337. (0.00001) RY*( 4) H  25           s(  0.04%)p99.99( 99.96%)
   338. (0.00315) RY*( 1) C  26           s(  0.00%)p 1.00( 93.48%)d 0.07(  6.52%)
                                            0.0000  0.0000  0.0000  0.0000  0.0000
                                            0.0000  0.0000  0.0000  0.0000  0.0000
                                            0.0000 -0.0082  0.8990 -0.3557  0.0000
                                            0.2073  0.1492  0.0000  0.0000
   339. (0.00222) RY*( 2) C  26           s(  1.86%)p45.10( 84.01%)d 7.58( 14.13%)
                                            0.0000  0.0390  0.0970 -0.0869  0.0124
                                            0.0134 -0.5895 -0.1113  0.0329  0.6716
                                           -0.1671  0.0000  0.0000  0.0000  0.1758
                                            0.0000  0.0000  0.3023  0.1377
   340. (0.00196) RY*( 3) C  26           s(  2.14%)p41.41( 88.69%)d 4.28(  9.17%)
                                            0.0000 -0.0049  0.1361 -0.0535  0.0026
                                            0.0300 -0.7371 -0.1190 -0.0205 -0.5431
                                            0.1818  0.0000  0.0000  0.0000 -0.0454
                                            0.0000  0.0000 -0.0731 -0.2903
   341. (0.00086) RY*( 4) C  26           s(  2.01%)p36.70( 73.88%)d11.97( 24.10%)
                                            0.0000  0.0010 -0.0122  0.1298  0.0560
                                           -0.0153 -0.0896  0.8482  0.0020  0.0403
                                            0.0974  0.0000  0.0000  0.0000 -0.2251
                                            0.0000  0.0000  0.3741 -0.2247
   342. (0.00063) RY*( 5) C  26           s(  0.00%)p 1.00( 69.37%)d 0.44( 30.63%)
                                            0.0000  0.0000  0.0000  0.0000  0.0000
                                            0.0000  0.0000  0.0000  0.0000  0.0000
                                            0.0000 -0.0044  0.2614  0.7908  0.0000
                                            0.4525 -0.3186  0.0000  0.0000
   343. (0.00048) RY*( 6) C  26           s( 57.83%)p 0.32( 18.37%)d 0.41( 23.80%)
                                            0.0000 -0.0030  0.7435  0.1467  0.0623
                                            0.0137  0.0070  0.0524 -0.0337 -0.0203
                                           -0.4233  0.0000  0.0000  0.0000 -0.4164
                                            0.0000  0.0000 -0.1874  0.1718
   344. (0.00038) RY*( 7) C  26           s( 16.14%)p 1.76( 28.48%)d 3.43( 55.39%)
                                            0.0000 -0.0125  0.0564  0.3960 -0.0348
                                           -0.0061  0.0769 -0.0080 -0.0101 -0.0773
                                           -0.5222  0.0000  0.0000  0.0000  0.5305
                                            0.0000  0.0000  0.0580 -0.5187
   345. (0.00034) RY*( 8) C  26           s(  0.00%)p 1.00( 26.85%)d 2.72( 73.15%)
                                            0.0000  0.0000  0.0000  0.0000  0.0000
                                            0.0000  0.0000  0.0000  0.0000  0.0000
                                            0.0000  0.0187 -0.3451 -0.3861  0.0000
                                            0.8548 -0.0277  0.0000  0.0000
   346. (0.00030) RY*( 9) C  26           s( 58.97%)p 0.31( 18.16%)d 0.39( 22.87%)
                                            0.0000  0.0068  0.5889 -0.4898  0.0546
                                           -0.0022  0.2271  0.0880 -0.0210  0.0353
                                            0.3473  0.0000  0.0000  0.0000  0.4320
                                            0.0000  0.0000  0.0910 -0.1839
   347. (0.00019) RY*(10) C  26           s( 53.75%)p 0.42( 22.39%)d 0.44( 23.87%)
                                            0.0000  0.0071  0.2174  0.6988  0.0418
                                            0.0132 -0.0330 -0.0192  0.0011 -0.0495
                                            0.4688  0.0000  0.0000  0.0000  0.2865
                                            0.0000  0.0000  0.0825  0.3870
   348. (0.00017) RY*(11) C  26           s(  0.00%)p 1.00( 10.35%)d 8.66( 89.65%)
                                            0.0000  0.0000  0.0000  0.0000  0.0000
                                            0.0000  0.0000  0.0000  0.0000  0.0000
                                            0.0000  0.0188 -0.0643  0.3147  0.0000
                                            0.1461  0.9355  0.0000  0.0000
   349. (0.00016) RY*(12) C  26           s(  5.58%)p 6.58( 36.71%)d10.35( 57.71%)
                                            0.0000  0.0251  0.0452  0.2293 -0.0224
                                           -0.0033  0.0016 -0.0776 -0.0009  0.4887
                                            0.3497  0.0000  0.0000  0.0000 -0.2261
                                            0.0000  0.0000 -0.4960 -0.5291
   350. (0.00010) RY*(13) C  26           s(  2.42%)p12.00( 29.01%)d28.36( 68.58%)
   351. (0.00002) RY*(14) C  26           s( 99.39%)p 0.00(  0.33%)d 0.00(  0.28%)
   352. (0.00298) RY*( 1) C  27           s(  6.91%)p12.18( 84.15%)d 1.29(  8.94%)
                                            0.0000 -0.0102  0.2572 -0.0527  0.0054
                                            0.0031  0.3522  0.0156 -0.0149 -0.8254
                                            0.1131  0.0020 -0.1387 -0.0610 -0.0017
                                           -0.0729  0.1410  0.2205  0.1249
   353. (0.00190) RY*( 2) C  27           s(  0.56%)p99.99( 87.28%)d21.79( 12.16%)
                                            0.0000 -0.0034  0.0745  0.0048 -0.0007
                                           -0.0062 -0.7972  0.0390 -0.0023 -0.2445
                                            0.0255 -0.0021 -0.4183  0.0165 -0.1026
                                            0.1795  0.0169 -0.1024  0.2610
   354. (0.00141) RY*( 3) C  27           s( 47.42%)p 1.09( 51.67%)d 0.02(  0.91%)
                                            0.0000 -0.0213  0.6661  0.1731  0.0051
                                           -0.0033 -0.2720 -0.0130 -0.0043 -0.0600
                                            0.0341  0.0059  0.6607  0.0337  0.0272
                                            0.0342 -0.0441 -0.0486 -0.0540
   355. (0.00015) RY*( 4) C  27           s( 33.76%)p 1.82( 61.42%)d 0.14(  4.81%)
                                            0.0000 -0.0137 -0.3233  0.4770 -0.0739
                                            0.0046 -0.0598 -0.2107  0.0042 -0.2927
                                           -0.5393 -0.0030  0.1557  0.4068 -0.0253
                                           -0.1363 -0.1624  0.0300  0.0405
   356. (0.00006) RY*( 5) C  27           s( 45.11%)p 0.94( 42.34%)d 0.28( 12.56%)
   357. (0.00006) RY*( 6) C  27           s( 11.26%)p 5.60( 63.04%)d 2.28( 25.70%)
   358. (0.00006) RY*( 7) C  27           s(  2.56%)p26.47( 67.76%)d11.59( 29.68%)
   359. (0.00003) RY*( 8) C  27           s( 15.16%)p 3.04( 46.04%)d 2.56( 38.80%)
   360. (0.00003) RY*( 9) C  27           s(  8.95%)p 3.37( 30.15%)d 6.80( 60.90%)
   361. (0.00001) RY*(10) C  27           s(  2.01%)p 9.83( 19.78%)d38.88( 78.21%)
   362. (0.00001) RY*(11) C  27           s(  2.26%)p 4.96( 11.20%)d38.33( 86.54%)
   363. (0.00001) RY*(12) C  27           s( 38.08%)p 0.59( 22.45%)d 1.04( 39.46%)
   364. (0.00001) RY*(13) C  27           s(  1.59%)p 4.22(  6.72%)d57.48( 91.68%)
   365. (0.00001) RY*(14) C  27           s( 84.47%)p 0.07(  6.07%)d 0.11(  9.46%)
   366. (0.00294) RY*( 1) C  28           s(  1.52%)p56.70( 86.14%)d 8.12( 12.34%)
                                            0.0000 -0.0049  0.1149 -0.0429 -0.0115
                                            0.0021 -0.2044 -0.0329 -0.0168 -0.8998
                                            0.0931  0.0000  0.0000  0.0000  0.2989
                                            0.0000  0.0000  0.1608  0.0904
   367. (0.00228) RY*( 2) C  28           s(  0.00%)p 1.00( 85.71%)d 0.17( 14.29%)
                                            0.0000  0.0000  0.0000  0.0000  0.0000
                                            0.0000  0.0000  0.0000  0.0000  0.0000
                                            0.0000  0.0140  0.9251 -0.0339  0.0000
                                           -0.3774 -0.0228  0.0000  0.0000
   368. (0.00089) RY*( 3) C  28           s( 55.21%)p 0.81( 44.72%)d 0.00(  0.07%)
                                            0.0000 -0.0191  0.7079  0.2248  0.0123
                                           -0.0008  0.6514  0.1137 -0.0031 -0.0639
                                            0.0769  0.0000  0.0000  0.0000 -0.0116
                                            0.0000  0.0000  0.0225  0.0046
   369. (0.00015) RY*( 4) C  28           s( 39.81%)p 1.42( 56.63%)d 0.09(  3.56%)
                                            0.0000  0.0141  0.4846 -0.3863  0.1175
                                            0.0106 -0.3941 -0.2090 -0.0021  0.2466
                                            0.5536  0.0000  0.0000  0.0000  0.0885
                                            0.0000  0.0000 -0.1403  0.0899
   370. (0.00008) RY*( 5) C  28           s( 42.88%)p 1.04( 44.41%)d 0.30( 12.71%)
   371. (0.00005) RY*( 6) C  28           s( 21.23%)p 3.22( 68.32%)d 0.49( 10.45%)
   372. (0.00004) RY*( 7) C  28           s(  0.00%)p 1.00( 85.33%)d 0.17( 14.67%)
   373. (0.00002) RY*( 8) C  28           s( 99.16%)p 0.01(  0.67%)d 0.00(  0.18%)
   374. (0.00001) RY*( 9) C  28           s( 31.61%)p 2.15( 67.90%)d 0.02(  0.49%)
   375. (0.00002) RY*(10) C  28           s(  0.54%)p29.84( 16.21%)d99.99( 83.25%)
   376. (0.00002) RY*(11) C  28           s(  0.00%)p 1.00( 11.10%)d 8.01( 88.90%)
   377. (0.00002) RY*(12) C  28           s(  1.54%)p 5.39(  8.29%)d58.55( 90.17%)
   378. (0.00001) RY*(13) C  28           s(  0.00%)p 1.00( 17.92%)d 4.58( 82.08%)
   379. (0.00001) RY*(14) C  28           s(  6.56%)p 1.03(  6.74%)d13.21( 86.69%)
   380. (0.00441) RY*( 1) C  29           s( 16.44%)p 4.88( 80.23%)d 0.20(  3.33%)
                                            0.0000 -0.0116  0.3710  0.1604  0.0289
                                            0.0350 -0.0589 -0.0703  0.0049  0.0006
                                            0.0063 -0.0041 -0.8445  0.2817  0.0518
                                           -0.0121 -0.0023  0.1736  0.0174
   381. (0.00253) RY*( 2) C  29           s( 16.23%)p 4.62( 74.91%)d 0.55(  8.86%)
                                            0.0000 -0.0204  0.3704  0.1571  0.0056
                                            0.0218  0.8140 -0.1308  0.0034  0.1439
                                           -0.0019 -0.0298  0.1979  0.0904  0.0271
                                           -0.2578 -0.0259  0.0802 -0.1195
   382. (0.00195) RY*( 3) C  29           s(  0.07%)p99.99( 92.18%)d99.99(  7.75%)
                                            0.0000 -0.0014 -0.0168  0.0202 -0.0039
                                           -0.0032  0.1694 -0.0015  0.0217 -0.9426
                                           -0.0632 -0.0003 -0.0140  0.0051 -0.0893
                                            0.0193 -0.2611  0.0291 -0.0091
   383. (0.00132) RY*( 4) C  29           s( 59.15%)p 0.51( 29.97%)d 0.18( 10.88%)
                                            0.0000  0.0325  0.7613  0.0526  0.0900
                                            0.0007 -0.3476  0.0576  0.0005 -0.0877
                                            0.0447 -0.0059  0.3749  0.1589 -0.0529
                                            0.2615  0.0367 -0.1772 -0.0698
   384. (0.00070) RY*( 5) C  29           s( 61.85%)p 0.51( 31.80%)d 0.10(  6.36%)
                                            0.0000  0.0021 -0.1407  0.7709 -0.0660
                                           -0.0120 -0.0898 -0.1181 -0.0106  0.0145
                                            0.5302  0.0091  0.0658 -0.0996  0.1053
                                            0.0845 -0.2087 -0.0405 -0.0113
   385. (0.00066) RY*( 6) C  29           s( 33.35%)p 1.63( 54.45%)d 0.37( 12.21%)
                                            0.0000  0.0026 -0.0446  0.5730 -0.0557
                                           -0.0100 -0.0657  0.0421  0.0104 -0.0326
                                           -0.7241  0.0067  0.0469 -0.1025 -0.1035
                                           -0.0013  0.3324  0.0265  0.0126
   386. (0.00039) RY*( 7) C  29           s(  6.39%)p10.97( 70.05%)d 3.69( 23.56%)
                                            0.0000 -0.0008  0.2401 -0.0781  0.0105
                                            0.0208 -0.0720 -0.3940  0.0042 -0.0379
                                           -0.0172  0.0120 -0.1847 -0.7097  0.0073
                                           -0.2741  0.0029 -0.4000  0.0202
   387. (0.00039) RY*( 8) C  29           s(  0.12%)p45.73(  5.41%)d99.99( 94.47%)
                                            0.0000  0.0005  0.0274  0.0184 -0.0098
                                            0.0037 -0.0395 -0.0669 -0.0124  0.1967
                                           -0.0431  0.0019 -0.0198 -0.0837 -0.8621
                                            0.0375 -0.4086  0.1813 -0.0120
   388. (0.00038) RY*( 9) C  29           s(  2.22%)p 2.15(  4.77%)d41.87( 93.00%)
                                            0.0000  0.0000  0.1487 -0.0092 -0.0039
                                            0.0005  0.0697 -0.0036 -0.0001  0.0097
                                            0.0097 -0.0127  0.0858 -0.1875  0.0948
                                            0.1376 -0.0278  0.3257  0.8918
   389. (0.00021) RY*(10) C  29           s(  3.45%)p 6.84( 23.60%)d21.16( 72.95%)
                                            0.0000  0.0064  0.1412 -0.0088  0.1201
                                            0.0073 -0.2312  0.2163  0.0001 -0.0272
                                            0.0198 -0.0124  0.0989 -0.3530  0.1990
                                           -0.3069 -0.0835  0.6977 -0.3192
   390. (0.00021) RY*(11) C  29           s(  0.44%)p99.99( 56.72%)d97.28( 42.84%)
                                            0.0000 -0.0238  0.0599 -0.0128  0.0090
                                            0.0024  0.3192  0.4696  0.0008  0.0402
                                            0.0711 -0.0099 -0.2064 -0.4420 -0.0202
                                            0.6197  0.0938 -0.0424 -0.1826
   391. (0.00013) RY*(12) C  29           s(  3.81%)p14.09( 53.65%)d11.17( 42.54%)
                                            0.0000  0.0073 -0.0848 -0.0925  0.1492
                                           -0.0159  0.0257 -0.7239 -0.0016 -0.0019
                                           -0.0854 -0.0057  0.0630 -0.0151  0.1042
                                            0.5119  0.0862  0.3214 -0.2042
   392. (0.00013) RY*(13) C  29           s(  0.10%)p99.99( 21.46%)d99.99( 78.44%)
                                            0.0000 -0.0002 -0.0146 -0.0043  0.0269
                                           -0.0036  0.0219 -0.0424  0.0240 -0.1955
                                            0.4163  0.0002  0.0003 -0.0153 -0.3995
                                           -0.1345  0.7638  0.1501  0.0272
   393. (0.00005) RY*(14) C  29           s( 96.46%)p 0.01(  0.89%)d 0.03(  2.65%)
   394. (0.00325) RY*( 1) C  30           s(  1.76%)p51.63( 90.89%)d 4.17(  7.35%)
                                            0.0000 -0.0080  0.1244 -0.0454  0.0027
                                            0.0121  0.5873 -0.0620  0.0024  0.1029
                                           -0.0127 -0.0070 -0.7410  0.0118 -0.0563
                                            0.1245  0.0131 -0.1708  0.1595
   395. (0.00205) RY*( 2) C  30           s(  0.11%)p99.99( 86.46%)d99.99( 13.43%)
                                            0.0000 -0.0015  0.0329 -0.0009  0.0015
                                            0.0020  0.1690 -0.0124 -0.0109 -0.9097
                                            0.0895  0.0005  0.0086 -0.0039  0.2260
                                           -0.0405  0.2785 -0.0637  0.0013
   396. (0.00137) RY*( 3) C  30           s( 59.36%)p 0.66( 39.29%)d 0.02(  1.35%)
                                            0.0000 -0.0194  0.7600  0.1241  0.0106
                                            0.0066  0.4242  0.1494  0.0010  0.1045
                                            0.0210  0.0029  0.4215  0.0397  0.0087
                                           -0.0045 -0.0099  0.0680 -0.0934
   397. (0.00031) RY*( 4) C  30           s( 25.16%)p 2.89( 72.71%)d 0.08(  2.13%)
                                            0.0000  0.0211  0.4603  0.1950 -0.0352
                                            0.0112 -0.5873  0.4198  0.0012 -0.0897
                                            0.0881  0.0044 -0.4339  0.0411  0.0118
                                            0.1395  0.0310  0.0258 -0.0102
   398. (0.00015) RY*( 5) C  30           s( 12.96%)p 3.54( 45.88%)d 3.18( 41.16%)
                                            0.0000  0.0057  0.2609 -0.2320  0.0878
                                            0.0079 -0.2444 -0.4225  0.0009 -0.0365
                                           -0.0875 -0.0075  0.1319  0.4406 -0.1257
                                            0.1567  0.0289 -0.4483  0.4116
   399. (0.00009) RY*( 6) C  30           s( 41.51%)p 0.90( 37.51%)d 0.51( 20.98%)
   400. (0.00004) RY*( 7) C  30           s(  0.78%)p91.14( 71.43%)d35.45( 27.78%)
   401. (0.00005) RY*( 8) C  30           s( 27.54%)p 1.64( 45.28%)d 0.99( 27.18%)
   402. (0.00001) RY*( 9) C  30           s( 87.18%)p 0.01(  1.24%)d 0.13( 11.57%)
   403. (0.00002) RY*(10) C  30           s(  1.59%)p13.91( 22.12%)d48.00( 76.29%)
   404. (0.00002) RY*(11) C  30           s(  7.37%)p 3.03( 22.36%)d 9.54( 70.28%)
   405. (0.00002) RY*(12) C  30           s(  0.12%)p99.99( 17.73%)d99.99( 82.15%)
   406. (0.00001) RY*(13) C  30           s( 18.77%)p 0.17(  3.24%)d 4.15( 77.99%)
   407. (0.00001) RY*(14) C  30           s( 15.87%)p 2.77( 43.95%)d 2.53( 40.18%)
   408. (0.00296) RY*( 1) C  31           s(  0.37%)p99.99( 89.90%)d26.04(  9.73%)
                                            0.0000  0.0067 -0.0272  0.0541 -0.0053
                                           -0.0133 -0.8619  0.0730 -0.0014  0.1916
                                            0.0168  0.0077  0.3315 -0.0595  0.1831
                                           -0.2165 -0.0839  0.0745  0.0657
   409. (0.00196) RY*( 2) C  31           s(  6.37%)p12.56( 80.02%)d 2.14( 13.61%)
                                            0.0000 -0.0097  0.2456  0.0575 -0.0022
                                           -0.0027 -0.3468  0.0522 -0.0021 -0.2759
                                            0.0305 -0.0082 -0.7747 -0.0002  0.0952
                                           -0.1504  0.1267 -0.1956 -0.2238
   410. (0.00125) RY*( 3) C  31           s( 44.48%)p 1.20( 53.50%)d 0.05(  2.01%)
                                            0.0000 -0.0224  0.6481  0.1553  0.0106
                                            0.0033  0.1094  0.0065  0.0060  0.7002
                                            0.0592 -0.0030 -0.1412 -0.0961  0.0110
                                            0.0448 -0.0667  0.0720  0.0915
   411. (0.00013) RY*( 4) C  31           s(  3.31%)p27.31( 90.48%)d 1.87(  6.21%)
                                            0.0000  0.0059  0.1374 -0.0236 -0.1168
                                            0.0020  0.0829  0.7535  0.0065 -0.2096
                                           -0.0321 -0.0034  0.0904 -0.5262 -0.0625
                                            0.0210 -0.2351 -0.0497  0.0042
   412. (0.00011) RY*( 5) C  31           s( 57.38%)p 0.64( 36.79%)d 0.10(  5.83%)
                                            0.0000 -0.0113 -0.5081  0.5561 -0.0796
                                           -0.0002  0.0346  0.0160 -0.0080  0.2511
                                            0.4871  0.0060 -0.1806 -0.1825 -0.0731
                                            0.0245 -0.1481 -0.1577 -0.0749
   413. (0.00008) RY*( 6) C  31           s( 36.40%)p 1.69( 61.67%)d 0.05(  1.93%)
   414. (0.00004) RY*( 7) C  31           s( 14.04%)p 2.54( 35.61%)d 3.59( 50.35%)
   415. (0.00004) RY*( 8) C  31           s(  4.85%)p14.01( 68.03%)d 5.59( 27.12%)
   416. (0.00002) RY*( 9) C  31           s(  5.13%)p 3.61( 18.50%)d14.90( 76.37%)
   417. (0.00001) RY*(10) C  31           s( 90.39%)p 0.09(  8.31%)d 0.01(  1.30%)
   418. (0.00001) RY*(11) C  31           s(  0.19%)p42.81(  7.99%)d99.99( 91.82%)
   419. (0.00001) RY*(12) C  31           s( 29.94%)p 0.56( 16.70%)d 1.78( 53.35%)
   420. (0.00001) RY*(13) C  31           s(  7.00%)p 3.74( 26.21%)d 9.54( 66.78%)
   421. (0.00002) RY*(14) C  31           s(  0.23%)p28.26(  6.38%)d99.99( 93.39%)
   422. (0.00295) RY*( 1) C  32           s(  0.62%)p99.99( 89.74%)d15.54(  9.64%)
                                            0.0000  0.0073 -0.0509  0.0595 -0.0049
                                           -0.0137 -0.7602  0.0690 -0.0022 -0.4342
                                           -0.0115  0.0082  0.3493 -0.0619 -0.1041
                                           -0.2293  0.0150  0.1638  0.0768
   423. (0.00194) RY*( 2) C  32           s(  5.95%)p13.52( 80.48%)d 2.28( 13.56%)
                                            0.0000 -0.0080  0.2324  0.0737 -0.0028
                                           -0.0034 -0.4485  0.0632  0.0013  0.1956
                                           -0.0262 -0.0072 -0.7488  0.0053 -0.1840
                                           -0.1234 -0.1414 -0.1162 -0.2304
   424. (0.00126) RY*( 3) C  32           s( 44.57%)p 1.20( 53.50%)d 0.04(  1.93%)
                                            0.0000 -0.0228  0.6497  0.1518  0.0085
                                            0.0054  0.2778  0.0162 -0.0046 -0.6458
                                           -0.0463 -0.0031 -0.1784 -0.0803  0.0251
                                            0.0261  0.0687  0.0689  0.0923
   425. (0.00012) RY*( 4) C  32           s( 12.88%)p 5.83( 75.16%)d 0.93( 11.96%)
                                            0.0000  0.0003 -0.1048  0.3106 -0.1462
                                            0.0028  0.0663  0.6836 -0.0018  0.0830
                                            0.1276  0.0000 -0.0048 -0.5066  0.0312
                                           -0.0359  0.3152 -0.1330 -0.0183
   426. (0.00011) RY*( 5) C  32           s( 40.34%)p 1.42( 57.32%)d 0.06(  2.33%)
                                            0.0000 -0.0052 -0.2945  0.5620 -0.0281
                                           -0.0034  0.0395 -0.1931  0.0055 -0.0952
                                           -0.7200  0.0055 -0.0704  0.0430  0.0450
                                            0.0065  0.0744 -0.1187 -0.0408
   427. (0.00008) RY*( 6) C  32           s( 39.87%)p 1.44( 57.22%)d 0.07(  2.91%)
   428. (0.00004) RY*( 7) C  32           s( 22.06%)p 1.98( 43.70%)d 1.55( 34.24%)
   429. (0.00004) RY*( 8) C  32           s(  2.04%)p37.16( 75.73%)d10.91( 22.23%)
   430. (0.00002) RY*( 9) C  32           s( 10.89%)p 2.14( 23.27%)d 6.04( 65.84%)
   431. (0.00001) RY*(10) C  32           s(  0.23%)p29.91(  6.92%)d99.99( 92.84%)
   432. (0.00001) RY*(11) C  32           s(  2.37%)p 3.87(  9.17%)d37.37( 88.47%)
   433. (0.00001) RY*(12) C  32           s( 22.78%)p 0.84( 19.18%)d 2.55( 58.04%)
   434. (0.00001) RY*(13) C  32           s( 95.20%)p 0.02(  2.12%)d 0.03(  2.68%)
   435. (0.00002) RY*(14) C  32           s(  0.28%)p23.29(  6.57%)d99.99( 93.14%)
   436. (0.00070) RY*( 1) H  33           s( 99.93%)p 0.00(  0.07%)
                                           -0.0017  0.9996  0.0099  0.0157 -0.0201
   437. (0.00010) RY*( 2) H  33           s(  0.02%)p99.99( 99.98%)
                                            0.0007  0.0130 -0.9766 -0.2147 -0.0003
   438. (0.00011) RY*( 3) H  33           s(  0.04%)p99.99( 99.96%)
                                            0.0008  0.0202  0.0018 -0.0081  0.9998
   439. (0.00001) RY*( 4) H  33           s(  0.06%)p99.99( 99.94%)
   440. (0.00117) RY*( 1) H  34           s( 99.94%)p 0.00(  0.06%)
                                           -0.0011  0.9997 -0.0022 -0.0118 -0.0215
   441. (0.00011) RY*( 2) H  34           s(  0.01%)p99.99( 99.99%)
                                            0.0007  0.0119  0.0800  0.9967  0.0000
   442. (0.00010) RY*( 3) H  34           s(  0.05%)p99.99( 99.95%)
                                            0.0004  0.0215 -0.0066  0.0003  0.9997
   443. (0.00001) RY*( 4) H  34           s(  0.04%)p99.99( 99.96%)
   444. (0.00121) RY*( 1) H  35           s( 99.81%)p 0.00(  0.19%)
                                           -0.0009  0.9991  0.0247  0.0283 -0.0216
   445. (0.00010) RY*( 2) H  35           s(  0.10%)p99.99( 99.90%)
                                            0.0011  0.0316 -0.8969  0.0038  0.4411
   446. (0.00011) RY*( 3) H  35           s(  0.09%)p99.99( 99.91%)
                                           -0.0007  0.0295  0.1645 -0.9254  0.3402
   447. (0.00001) RY*( 4) H  35           s(  0.04%)p99.99( 99.96%)
   448. (0.00106) RY*( 1) H  36           s( 99.44%)p 0.01(  0.56%)
                                            0.0026  0.9972  0.0733  0.0137  0.0000
   449. (0.00011) RY*( 2) H  36           s(  0.55%)p99.99( 99.45%)
                                           -0.0016  0.0744 -0.9897 -0.1226  0.0000
   450. (0.00010) RY*( 3) H  36           s(  0.00%)p 1.00(100.00%)
   451. (0.00001) RY*( 4) H  36           s(  0.04%)p99.99( 99.96%)
   452. (0.00145) RY*( 1) H  37           s( 99.85%)p 0.00(  0.15%)
                                           -0.0017  0.9993 -0.0250 -0.0132  0.0260
   453. (0.00012) RY*( 2) H  37           s(  0.04%)p99.99( 99.96%)
                                            0.0011  0.0210  0.8733 -0.4454 -0.1961
   454. (0.00010) RY*( 3) H  37           s(  0.10%)p99.99( 99.90%)
   455. (0.00001) RY*( 4) H  37           s(  0.05%)p99.99( 99.95%)
   456. (0.00082) RY*( 1) H  38           s( 99.74%)p 0.00(  0.26%)
                                           -0.0022  0.9987 -0.0402 -0.0182 -0.0249
   457. (0.00010) RY*( 2) H  38           s(  0.03%)p99.99( 99.97%)
                                           -0.0001  0.0159 -0.0995  0.9923  0.0723
   458. (0.00010) RY*( 3) H  38           s(  0.19%)p99.99( 99.81%)
                                            0.0014  0.0439  0.5896 -0.0004  0.8065
   459. (0.00001) RY*( 4) H  38           s(  0.08%)p99.99( 99.92%)
   460. (0.00154) RY*( 1) H  39           s( 99.83%)p 0.00(  0.17%)
                                           -0.0001  0.9992 -0.0250 -0.0316  0.0067
   461. (0.00011) RY*( 2) H  39           s(  0.10%)p99.99( 99.90%)
                                           -0.0005  0.0309  0.9682  0.2307  0.0916
   462. (0.00010) RY*( 3) H  39           s(  0.00%)p 1.00(100.00%)
   463. (0.00001) RY*( 4) H  39           s(  0.11%)p99.99( 99.89%)
   464. (0.00145) RY*( 1) H  40           s( 99.79%)p 0.00(  0.21%)
                                            0.0000  0.9990 -0.0394  0.0195  0.0120
   465. (0.00011) RY*( 2) H  40           s(  0.13%)p99.99( 99.87%)
                                           -0.0004  0.0367  0.9932  0.0917  0.0610
   466. (0.00010) RY*( 3) H  40           s(  0.00%)p 1.00(100.00%)
   467. (0.00001) RY*( 4) H  40           s(  0.11%)p99.99( 99.89%)
   468. (0.00093) RY*( 1) H  41           s( 99.75%)p 0.00(  0.25%)
                                           -0.0022  0.9987  0.0019 -0.0446  0.0233
   469. (0.00010) RY*( 2) H  41           s(  0.19%)p99.99( 99.81%)
   470. (0.00011) RY*( 3) H  41           s(  0.04%)p99.99( 99.96%)
                                            0.0004  0.0209 -0.5171 -0.0010 -0.8557
   471. (0.00001) RY*( 4) H  41           s(  0.06%)p99.99( 99.94%)
   472. (0.00116) RY*( 1) H  42           s( 99.97%)p 0.00(  0.03%)
                                           -0.0003  0.9999  0.0059  0.0055  0.0140
   473. (0.00011) RY*( 2) H  42           s(  0.00%)p 1.00(100.00%)
                                            0.0005  0.0069 -0.9963 -0.0689 -0.0510
   474. (0.00012) RY*( 3) H  42           s(  0.01%)p 1.00( 99.99%)
                                            0.0005  0.0080  0.0003  0.5928 -0.8053
   475. (0.00001) RY*( 4) H  42           s(  0.06%)p99.99( 99.94%)
   476. (0.00078) RY*( 1) H  43           s( 99.84%)p 0.00(  0.16%)
                                           -0.0001  0.9992 -0.0223 -0.0290 -0.0150
   477. (0.00011) RY*( 2) H  43           s(  0.07%)p99.99( 99.93%)
                                            0.0008  0.0271 -0.0498  0.9973 -0.0476
   478. (0.00011) RY*( 3) H  43           s(  0.00%)p 1.00(100.00%)
                                           -0.0014  0.0047  0.6937  0.0001 -0.7203
   479. (0.00002) RY*( 4) H  43           s(  0.12%)p99.99( 99.88%)
   480. (0.00092) RY*( 1) H  44           s( 99.67%)p 0.00(  0.33%)
                                           -0.0022  0.9984 -0.0156  0.0526  0.0164
   481. (0.00011) RY*( 2) H  44           s(  0.00%)p 1.00(100.00%)
                                            0.0004  0.0051 -0.5257  0.0127 -0.8506
   482. (0.00010) RY*( 3) H  44           s(  0.31%)p99.99( 99.69%)
   483. (0.00001) RY*( 4) H  44           s(  0.05%)p99.99( 99.95%)
   484. (0.00077) RY*( 1) H  45           s( 99.92%)p 0.00(  0.08%)
                                           -0.0002  0.9996 -0.0195  0.0138 -0.0140
   485. (0.00011) RY*( 2) H  45           s(  0.03%)p99.99( 99.97%)
                                            0.0011  0.0160  0.0689 -0.9951  0.0684
   486. (0.00012) RY*( 3) H  45           s(  0.00%)p 1.00(100.00%)
                                           -0.0012  0.0037  0.6997 -0.0006 -0.7144
   487. (0.00002) RY*( 4) H  45           s(  0.09%)p99.99( 99.91%)
   488. (0.00119) RY*( 1) H  46           s(100.00%)p 0.00(  0.00%)
                                           -0.0007  1.0000  0.0022  0.0032  0.0035
   489. (0.00011) RY*( 2) H  46           s(  0.00%)p 1.00(100.00%)
                                            0.0004  0.0022 -0.9914 -0.1074  0.0742
   490. (0.00012) RY*( 3) H  46           s(  0.00%)p 1.00(100.00%)
                                            0.0006  0.0047  0.0007 -0.5725 -0.8199
   491. (0.00001) RY*( 4) H  46           s(  0.04%)p99.99( 99.96%)
   492. (0.00298) RY*( 1) C  47           s(  6.91%)p12.18( 84.15%)d 1.29(  8.94%)
                                            0.0000 -0.0102  0.2572 -0.0527  0.0054
                                            0.0031  0.3522  0.0156 -0.0149 -0.8254
                                            0.1131 -0.0020  0.1387  0.0610 -0.0017
                                            0.0729 -0.1410  0.2205  0.1249
   493. (0.00190) RY*( 2) C  47           s(  0.56%)p99.99( 87.28%)d21.79( 12.16%)
                                            0.0000 -0.0034  0.0745  0.0048 -0.0007
                                           -0.0062 -0.7972  0.0390 -0.0023 -0.2445
                                            0.0255  0.0021  0.4183 -0.0165 -0.1026
                                           -0.1795 -0.0169 -0.1024  0.2610
   494. (0.00141) RY*( 3) C  47           s( 47.42%)p 1.09( 51.67%)d 0.02(  0.91%)
                                            0.0000 -0.0213  0.6661  0.1731  0.0051
                                           -0.0033 -0.2720 -0.0130 -0.0043 -0.0600
                                            0.0341 -0.0059 -0.6607 -0.0337  0.0272
                                           -0.0342  0.0441 -0.0486 -0.0540
   495. (0.00015) RY*( 4) C  47           s( 33.76%)p 1.82( 61.42%)d 0.14(  4.81%)
                                            0.0000 -0.0137 -0.3233  0.4770 -0.0739
                                            0.0046 -0.0598 -0.2107  0.0042 -0.2927
                                           -0.5393  0.0030 -0.1557 -0.4068 -0.0253
                                            0.1363  0.1624  0.0300  0.0405
   496. (0.00006) RY*( 5) C  47           s( 45.11%)p 0.94( 42.34%)d 0.28( 12.56%)
   497. (0.00006) RY*( 6) C  47           s( 11.26%)p 5.60( 63.04%)d 2.28( 25.70%)
   498. (0.00006) RY*( 7) C  47           s(  2.56%)p26.47( 67.76%)d11.59( 29.68%)
   499. (0.00003) RY*( 8) C  47           s( 15.16%)p 3.04( 46.04%)d 2.56( 38.80%)
   500. (0.00003) RY*( 9) C  47           s(  8.95%)p 3.37( 30.15%)d 6.80( 60.90%)
   501. (0.00001) RY*(10) C  47           s(  2.01%)p 9.83( 19.78%)d38.88( 78.21%)
   502. (0.00001) RY*(11) C  47           s(  2.26%)p 4.96( 11.20%)d38.33( 86.54%)
   503. (0.00001) RY*(12) C  47           s( 38.08%)p 0.59( 22.45%)d 1.04( 39.46%)
   504. (0.00001) RY*(13) C  47           s(  1.59%)p 4.22(  6.72%)d57.48( 91.68%)
   505. (0.00001) RY*(14) C  47           s( 84.47%)p 0.07(  6.07%)d 0.11(  9.46%)
   506. (0.00441) RY*( 1) C  48           s( 16.44%)p 4.88( 80.23%)d 0.20(  3.33%)
                                            0.0000 -0.0116  0.3710  0.1604  0.0289
                                            0.0350 -0.0589 -0.0703  0.0049  0.0006
                                            0.0063  0.0041  0.8445 -0.2817  0.0518
                                            0.0121  0.0023  0.1736  0.0174
   507. (0.00253) RY*( 2) C  48           s( 16.23%)p 4.62( 74.91%)d 0.55(  8.86%)
                                            0.0000 -0.0204  0.3704  0.1571  0.0056
                                            0.0218  0.8140 -0.1308  0.0034  0.1439
                                           -0.0019  0.0298 -0.1979 -0.0904  0.0271
                                            0.2578  0.0259  0.0802 -0.1195
   508. (0.00195) RY*( 3) C  48           s(  0.07%)p99.99( 92.18%)d99.99(  7.75%)
                                            0.0000 -0.0014 -0.0168  0.0202 -0.0039
                                           -0.0032  0.1694 -0.0015  0.0217 -0.9426
                                           -0.0632  0.0003  0.0140 -0.0051 -0.0893
                                           -0.0193  0.2611  0.0291 -0.0091
   509. (0.00132) RY*( 4) C  48           s( 59.15%)p 0.51( 29.97%)d 0.18( 10.88%)
                                            0.0000  0.0325  0.7613  0.0526  0.0900
                                            0.0007 -0.3476  0.0576  0.0005 -0.0877
                                            0.0447  0.0059 -0.3749 -0.1589 -0.0529
                                           -0.2615 -0.0367 -0.1772 -0.0698
   510. (0.00070) RY*( 5) C  48           s( 61.85%)p 0.51( 31.80%)d 0.10(  6.36%)
                                            0.0000  0.0021 -0.1407  0.7709 -0.0660
                                           -0.0120 -0.0898 -0.1181 -0.0106  0.0145
                                            0.5302 -0.0091 -0.0658  0.0996  0.1053
                                           -0.0845  0.2087 -0.0405 -0.0113
   511. (0.00066) RY*( 6) C  48           s( 33.35%)p 1.63( 54.45%)d 0.37( 12.21%)
                                            0.0000  0.0026 -0.0446  0.5730 -0.0557
                                           -0.0100 -0.0657  0.0421  0.0104 -0.0326
                                           -0.7241 -0.0067 -0.0469  0.1025 -0.1035
                                            0.0013 -0.3324  0.0265  0.0126
   512. (0.00039) RY*( 7) C  48           s(  6.39%)p10.97( 70.05%)d 3.69( 23.56%)
                                            0.0000 -0.0008  0.2401 -0.0781  0.0105
                                            0.0208 -0.0720 -0.3940  0.0042 -0.0379
                                           -0.0172 -0.0120  0.1847  0.7097  0.0073
                                            0.2741 -0.0029 -0.4000  0.0202
   513. (0.00039) RY*( 8) C  48           s(  0.12%)p45.73(  5.41%)d99.99( 94.47%)
                                            0.0000  0.0005  0.0274  0.0184 -0.0098
                                            0.0037 -0.0395 -0.0669 -0.0124  0.1967
                                           -0.0431 -0.0019  0.0198  0.0837 -0.8621
                                           -0.0375  0.4086  0.1813 -0.0120
   514. (0.00038) RY*( 9) C  48           s(  2.22%)p 2.15(  4.77%)d41.87( 93.00%)
                                            0.0000  0.0000  0.1487 -0.0092 -0.0039
                                            0.0005  0.0697 -0.0036 -0.0001  0.0097
                                            0.0097  0.0127 -0.0858  0.1875  0.0948
                                           -0.1376  0.0278  0.3257  0.8918
   515. (0.00021) RY*(10) C  48           s(  3.45%)p 6.84( 23.60%)d21.16( 72.95%)
                                            0.0000  0.0064  0.1412 -0.0088  0.1201
                                            0.0073 -0.2312  0.2163  0.0001 -0.0272
                                            0.0198  0.0124 -0.0989  0.3530  0.1990
                                            0.3069  0.0835  0.6977 -0.3192
   516. (0.00021) RY*(11) C  48           s(  0.44%)p99.99( 56.72%)d97.28( 42.84%)
                                            0.0000 -0.0238  0.0599 -0.0128  0.0090
                                            0.0024  0.3192  0.4696  0.0008  0.0402
                                            0.0711  0.0099  0.2064  0.4420 -0.0202
                                           -0.6197 -0.0938 -0.0424 -0.1826
   517. (0.00013) RY*(12) C  48           s(  3.81%)p14.09( 53.65%)d11.17( 42.54%)
                                            0.0000  0.0073 -0.0848 -0.0925  0.1492
                                           -0.0159  0.0257 -0.7239 -0.0016 -0.0019
                                           -0.0854  0.0057 -0.0630  0.0151  0.1042
                                           -0.5119 -0.0862  0.3214 -0.2042
   518. (0.00013) RY*(13) C  48           s(  0.10%)p99.99( 21.46%)d99.99( 78.44%)
                                            0.0000 -0.0002 -0.0146 -0.0043  0.0269
                                           -0.0036  0.0219 -0.0424  0.0240 -0.1955
                                            0.4163 -0.0002 -0.0003  0.0153 -0.3995
                                            0.1345 -0.7638  0.1501  0.0272
   519. (0.00005) RY*(14) C  48           s( 96.46%)p 0.01(  0.89%)d 0.03(  2.65%)
   520. (0.00325) RY*( 1) C  49           s(  1.76%)p51.63( 90.89%)d 4.17(  7.35%)
                                            0.0000 -0.0080  0.1244 -0.0454  0.0027
                                            0.0121  0.5873 -0.0620  0.0024  0.1029
                                           -0.0127  0.0070  0.7410 -0.0118 -0.0563
                                           -0.1245 -0.0131 -0.1708  0.1595
   521. (0.00205) RY*( 2) C  49           s(  0.11%)p99.99( 86.46%)d99.99( 13.43%)
                                            0.0000 -0.0015  0.0329 -0.0009  0.0015
                                            0.0020  0.1690 -0.0124 -0.0109 -0.9097
                                            0.0895 -0.0005 -0.0086  0.0039  0.2260
                                            0.0405 -0.2785 -0.0637  0.0013
   522. (0.00137) RY*( 3) C  49           s( 59.36%)p 0.66( 39.29%)d 0.02(  1.35%)
                                            0.0000 -0.0194  0.7600  0.1241  0.0106
                                            0.0066  0.4242  0.1494  0.0010  0.1045
                                            0.0210 -0.0029 -0.4215 -0.0397  0.0087
                                            0.0045  0.0099  0.0680 -0.0934
   523. (0.00031) RY*( 4) C  49           s( 25.16%)p 2.89( 72.71%)d 0.08(  2.13%)
                                            0.0000  0.0211  0.4603  0.1950 -0.0352
                                            0.0112 -0.5873  0.4198  0.0012 -0.0897
                                            0.0881 -0.0044  0.4339 -0.0411  0.0118
                                           -0.1395 -0.0310  0.0258 -0.0102
   524. (0.00015) RY*( 5) C  49           s( 12.96%)p 3.54( 45.88%)d 3.18( 41.16%)
                                            0.0000  0.0057  0.2609 -0.2320  0.0878
                                            0.0079 -0.2444 -0.4225  0.0009 -0.0365
                                           -0.0875  0.0075 -0.1319 -0.4406 -0.1257
                                           -0.1567 -0.0289 -0.4483  0.4116
   525. (0.00009) RY*( 6) C  49           s( 41.51%)p 0.90( 37.51%)d 0.51( 20.98%)
   526. (0.00004) RY*( 7) C  49           s(  0.78%)p91.14( 71.43%)d35.45( 27.78%)
   527. (0.00005) RY*( 8) C  49           s( 27.54%)p 1.64( 45.28%)d 0.99( 27.18%)
   528. (0.00001) RY*( 9) C  49           s( 87.18%)p 0.01(  1.24%)d 0.13( 11.57%)
   529. (0.00002) RY*(10) C  49           s(  1.59%)p13.91( 22.12%)d48.00( 76.29%)
   530. (0.00002) RY*(11) C  49           s(  7.37%)p 3.03( 22.36%)d 9.54( 70.28%)
   531. (0.00002) RY*(12) C  49           s(  0.12%)p99.99( 17.73%)d99.99( 82.15%)
   532. (0.00001) RY*(13) C  49           s( 18.77%)p 0.17(  3.24%)d 4.15( 77.99%)
   533. (0.00001) RY*(14) C  49           s( 15.87%)p 2.77( 43.95%)d 2.53( 40.18%)
   534. (0.00296) RY*( 1) C  50           s(  0.37%)p99.99( 89.90%)d26.04(  9.73%)
                                            0.0000  0.0067 -0.0272  0.0541 -0.0053
                                           -0.0133 -0.8619  0.0730 -0.0014  0.1916
                                            0.0168 -0.0077 -0.3315  0.0595  0.1831
                                            0.2165  0.0839  0.0745  0.0657
   535. (0.00196) RY*( 2) C  50           s(  6.37%)p12.56( 80.02%)d 2.14( 13.61%)
                                            0.0000 -0.0097  0.2456  0.0575 -0.0022
                                           -0.0027 -0.3468  0.0522 -0.0021 -0.2759
                                            0.0305  0.0082  0.7747  0.0002  0.0952
                                            0.1504 -0.1267 -0.1956 -0.2238
   536. (0.00125) RY*( 3) C  50           s( 44.48%)p 1.20( 53.50%)d 0.05(  2.01%)
                                            0.0000 -0.0224  0.6481  0.1553  0.0106
                                            0.0033  0.1094  0.0065  0.0060  0.7002
                                            0.0592  0.0030  0.1412  0.0961  0.0110
                                           -0.0448  0.0667  0.0720  0.0915
   537. (0.00013) RY*( 4) C  50           s(  3.31%)p27.31( 90.48%)d 1.87(  6.21%)
                                            0.0000  0.0059  0.1374 -0.0236 -0.1168
                                            0.0020  0.0829  0.7535  0.0065 -0.2096
                                           -0.0321  0.0034 -0.0904  0.5262 -0.0625
                                           -0.0210  0.2351 -0.0497  0.0042
   538. (0.00011) RY*( 5) C  50           s( 57.38%)p 0.64( 36.79%)d 0.10(  5.83%)
                                            0.0000 -0.0113 -0.5081  0.5561 -0.0796
                                           -0.0002  0.0346  0.0160 -0.0080  0.2511
                                            0.4871 -0.0060  0.1806  0.1825 -0.0731
                                           -0.0245  0.1481 -0.1577 -0.0749
   539. (0.00008) RY*( 6) C  50           s( 36.40%)p 1.69( 61.67%)d 0.05(  1.93%)
   540. (0.00004) RY*( 7) C  50           s( 14.04%)p 2.54( 35.61%)d 3.59( 50.35%)
   541. (0.00004) RY*( 8) C  50           s(  4.85%)p14.01( 68.03%)d 5.59( 27.12%)
   542. (0.00002) RY*( 9) C  50           s(  5.13%)p 3.61( 18.50%)d14.90( 76.37%)
   543. (0.00001) RY*(10) C  50           s( 90.39%)p 0.09(  8.31%)d 0.01(  1.30%)
   544. (0.00001) RY*(11) C  50           s(  0.19%)p42.81(  7.99%)d99.99( 91.82%)
   545. (0.00001) RY*(12) C  50           s( 29.94%)p 0.56( 16.70%)d 1.78( 53.35%)
   546. (0.00001) RY*(13) C  50           s(  7.00%)p 3.74( 26.21%)d 9.54( 66.78%)
   547. (0.00002) RY*(14) C  50           s(  0.23%)p28.26(  6.38%)d99.99( 93.39%)
   548. (0.00295) RY*( 1) C  51           s(  0.62%)p99.99( 89.74%)d15.54(  9.64%)
                                            0.0000  0.0073 -0.0509  0.0595 -0.0049
                                           -0.0137 -0.7602  0.0690 -0.0022 -0.4342
                                           -0.0115 -0.0082 -0.3493  0.0619 -0.1041
                                            0.2293 -0.0150  0.1638  0.0768
   549. (0.00194) RY*( 2) C  51           s(  5.95%)p13.52( 80.48%)d 2.28( 13.56%)
                                            0.0000 -0.0080  0.2324  0.0737 -0.0028
                                           -0.0034 -0.4485  0.0632  0.0013  0.1956
                                           -0.0262  0.0072  0.7488 -0.0053 -0.1840
                                            0.1234  0.1414 -0.1162 -0.2304
   550. (0.00126) RY*( 3) C  51           s( 44.57%)p 1.20( 53.50%)d 0.04(  1.93%)
                                            0.0000 -0.0228  0.6497  0.1518  0.0085
                                            0.0054  0.2778  0.0162 -0.0046 -0.6458
                                           -0.0463  0.0031  0.1784  0.0803  0.0251
                                           -0.0261 -0.0687  0.0689  0.0923
   551. (0.00012) RY*( 4) C  51           s( 12.88%)p 5.83( 75.16%)d 0.93( 11.96%)
                                            0.0000  0.0003 -0.1048  0.3106 -0.1462
                                            0.0028  0.0663  0.6836 -0.0018  0.0830
                                            0.1276  0.0000  0.0048  0.5066  0.0312
                                            0.0359 -0.3152 -0.1330 -0.0183
   552. (0.00011) RY*( 5) C  51           s( 40.34%)p 1.42( 57.32%)d 0.06(  2.33%)
                                            0.0000 -0.0052 -0.2945  0.5620 -0.0281
                                           -0.0034  0.0395 -0.1931  0.0055 -0.0952
                                           -0.7200 -0.0055  0.0704 -0.0430  0.0450
                                           -0.0065 -0.0744 -0.1187 -0.0408
   553. (0.00008) RY*( 6) C  51           s( 39.87%)p 1.44( 57.22%)d 0.07(  2.91%)
   554. (0.00004) RY*( 7) C  51           s( 22.06%)p 1.98( 43.70%)d 1.55( 34.24%)
   555. (0.00004) RY*( 8) C  51           s(  2.04%)p37.16( 75.73%)d10.91( 22.23%)
   556. (0.00002) RY*( 9) C  51           s( 10.89%)p 2.14( 23.27%)d 6.04( 65.84%)
   557. (0.00001) RY*(10) C  51           s(  0.23%)p29.91(  6.92%)d99.99( 92.84%)
   558. (0.00001) RY*(11) C  51           s(  2.37%)p 3.87(  9.17%)d37.37( 88.47%)
   559. (0.00001) RY*(12) C  51           s( 22.78%)p 0.84( 19.18%)d 2.55( 58.04%)
   560. (0.00001) RY*(13) C  51           s( 95.20%)p 0.02(  2.12%)d 0.03(  2.68%)
   561. (0.00002) RY*(14) C  51           s(  0.28%)p23.29(  6.57%)d99.99( 93.14%)
   562. (0.00070) RY*( 1) H  52           s( 99.93%)p 0.00(  0.07%)
                                           -0.0017  0.9996  0.0099  0.0157  0.0201
   563. (0.00010) RY*( 2) H  52           s(  0.02%)p99.99( 99.98%)
                                            0.0007  0.0130 -0.9766 -0.2147  0.0003
   564. (0.00011) RY*( 3) H  52           s(  0.04%)p99.99( 99.96%)
                                            0.0008  0.0202  0.0018 -0.0081 -0.9998
   565. (0.00001) RY*( 4) H  52           s(  0.06%)p99.99( 99.94%)
   566. (0.00117) RY*( 1) H  53           s( 99.94%)p 0.00(  0.06%)
                                           -0.0011  0.9997 -0.0022 -0.0118  0.0215
   567. (0.00011) RY*( 2) H  53           s(  0.01%)p99.99( 99.99%)
                                            0.0007  0.0119  0.0800  0.9967  0.0000
   568. (0.00010) RY*( 3) H  53           s(  0.05%)p99.99( 99.95%)
                                            0.0004  0.0215 -0.0066  0.0003 -0.9997
   569. (0.00001) RY*( 4) H  53           s(  0.04%)p99.99( 99.96%)
   570. (0.00121) RY*( 1) H  54           s( 99.81%)p 0.00(  0.19%)
                                           -0.0009  0.9991  0.0247  0.0283  0.0216
   571. (0.00010) RY*( 2) H  54           s(  0.10%)p99.99( 99.90%)
                                            0.0011  0.0316 -0.8969  0.0038 -0.4411
   572. (0.00011) RY*( 3) H  54           s(  0.09%)p99.99( 99.91%)
                                           -0.0007  0.0295  0.1645 -0.9254 -0.3402
   573. (0.00001) RY*( 4) H  54           s(  0.04%)p99.99( 99.96%)
   574. (0.00145) RY*( 1) H  55           s( 99.85%)p 0.00(  0.15%)
                                           -0.0017  0.9993 -0.0250 -0.0132 -0.0260
   575. (0.00012) RY*( 2) H  55           s(  0.04%)p99.99( 99.96%)
                                            0.0011  0.0210  0.8733 -0.4454  0.1961
   576. (0.00010) RY*( 3) H  55           s(  0.10%)p99.99( 99.90%)
   577. (0.00001) RY*( 4) H  55           s(  0.05%)p99.99( 99.95%)
   578. (0.00082) RY*( 1) H  56           s( 99.74%)p 0.00(  0.26%)
                                           -0.0022  0.9987 -0.0402 -0.0182  0.0249
   579. (0.00010) RY*( 2) H  56           s(  0.03%)p99.99( 99.97%)
                                           -0.0001  0.0159 -0.0995  0.9923 -0.0723
   580. (0.00010) RY*( 3) H  56           s(  0.19%)p99.99( 99.81%)
                                            0.0014  0.0439  0.5896 -0.0004 -0.8065
   581. (0.00001) RY*( 4) H  56           s(  0.08%)p99.99( 99.92%)
   582. (0.00154) RY*( 1) H  57           s( 99.83%)p 0.00(  0.17%)
                                           -0.0001  0.9992 -0.0250 -0.0316 -0.0067
   583. (0.00011) RY*( 2) H  57           s(  0.10%)p99.99( 99.90%)
                                           -0.0005  0.0309  0.9682  0.2307 -0.0916
   584. (0.00010) RY*( 3) H  57           s(  0.00%)p 1.00(100.00%)
   585. (0.00001) RY*( 4) H  57           s(  0.11%)p99.99( 99.89%)
   586. (0.00145) RY*( 1) H  58           s( 99.79%)p 0.00(  0.21%)
                                            0.0000  0.9990 -0.0394  0.0195 -0.0120
   587. (0.00011) RY*( 2) H  58           s(  0.13%)p99.99( 99.87%)
                                           -0.0004  0.0367  0.9932  0.0917 -0.0610
   588. (0.00010) RY*( 3) H  58           s(  0.00%)p 1.00(100.00%)
   589. (0.00001) RY*( 4) H  58           s(  0.11%)p99.99( 99.89%)
   590. (0.00093) RY*( 1) H  59           s( 99.75%)p 0.00(  0.25%)
                                           -0.0022  0.9987  0.0019 -0.0446 -0.0233
   591. (0.00010) RY*( 2) H  59           s(  0.19%)p99.99( 99.81%)
   592. (0.00011) RY*( 3) H  59           s(  0.04%)p99.99( 99.96%)
                                            0.0004  0.0209 -0.5171 -0.0010  0.8557
   593. (0.00001) RY*( 4) H  59           s(  0.06%)p99.99( 99.94%)
   594. (0.00116) RY*( 1) H  60           s( 99.97%)p 0.00(  0.03%)
                                           -0.0003  0.9999  0.0059  0.0055 -0.0140
   595. (0.00011) RY*( 2) H  60           s(  0.00%)p 1.00(100.00%)
                                            0.0005  0.0069 -0.9963 -0.0689  0.0510
   596. (0.00012) RY*( 3) H  60           s(  0.01%)p 1.00( 99.99%)
                                            0.0005  0.0080  0.0003  0.5928  0.8053
   597. (0.00001) RY*( 4) H  60           s(  0.06%)p99.99( 99.94%)
   598. (0.00078) RY*( 1) H  61           s( 99.84%)p 0.00(  0.16%)
                                           -0.0001  0.9992 -0.0223 -0.0290  0.0150
   599. (0.00011) RY*( 2) H  61           s(  0.07%)p99.99( 99.93%)
                                            0.0008  0.0271 -0.0498  0.9973  0.0476
   600. (0.00011) RY*( 3) H  61           s(  0.00%)p 1.00(100.00%)
                                           -0.0014  0.0047  0.6937  0.0001  0.7203
   601. (0.00002) RY*( 4) H  61           s(  0.12%)p99.99( 99.88%)
   602. (0.00092) RY*( 1) H  62           s( 99.67%)p 0.00(  0.33%)
                                           -0.0022  0.9984 -0.0156  0.0526 -0.0164
   603. (0.00011) RY*( 2) H  62           s(  0.00%)p 1.00(100.00%)
                                            0.0004  0.0051 -0.5257  0.0127  0.8506
   604. (0.00010) RY*( 3) H  62           s(  0.31%)p99.99( 99.69%)
   605. (0.00001) RY*( 4) H  62           s(  0.05%)p99.99( 99.95%)
   606. (0.00077) RY*( 1) H  63           s( 99.92%)p 0.00(  0.08%)
                                           -0.0002  0.9996 -0.0195  0.0138  0.0140
   607. (0.00011) RY*( 2) H  63           s(  0.03%)p99.99( 99.97%)
                                            0.0011  0.0160  0.0689 -0.9951 -0.0684
   608. (0.00012) RY*( 3) H  63           s(  0.00%)p 1.00(100.00%)
                                           -0.0012  0.0037  0.6997 -0.0006  0.7144
   609. (0.00002) RY*( 4) H  63           s(  0.09%)p99.99( 99.91%)
   610. (0.00119) RY*( 1) H  64           s(100.00%)p 0.00(  0.00%)
                                           -0.0007  1.0000  0.0022  0.0032 -0.0035
   611. (0.00011) RY*( 2) H  64           s(  0.00%)p 1.00(100.00%)
                                            0.0004  0.0022 -0.9914 -0.1074 -0.0742
   612. (0.00012) RY*( 3) H  64           s(  0.00%)p 1.00(100.00%)
                                            0.0006  0.0047  0.0007 -0.5725  0.8199
   613. (0.00001) RY*( 4) H  64           s(  0.04%)p99.99( 99.96%)
   614. (0.00298) RY*( 1) C  65           s(  6.91%)p12.18( 84.15%)d 1.29(  8.94%)
                                            0.0000 -0.0102  0.2572 -0.0527  0.0054
                                           -0.0031 -0.3522 -0.0156  0.0149  0.8254
                                           -0.1131 -0.0020  0.1387  0.0610 -0.0017
                                           -0.0729  0.1410  0.2205  0.1249
   615. (0.00190) RY*( 2) C  65           s(  0.56%)p99.99( 87.28%)d21.79( 12.16%)
                                            0.0000 -0.0034  0.0745  0.0048 -0.0007
                                            0.0062  0.7972 -0.0390  0.0023  0.2445
                                           -0.0255  0.0021  0.4183 -0.0165 -0.1026
                                            0.1795  0.0169 -0.1024  0.2610
   616. (0.00141) RY*( 3) C  65           s( 47.42%)p 1.09( 51.67%)d 0.02(  0.91%)
                                            0.0000 -0.0213  0.6661  0.1731  0.0051
                                            0.0033  0.2720  0.0130  0.0043  0.0600
                                           -0.0341 -0.0059 -0.6607 -0.0337  0.0272
                                            0.0342 -0.0441 -0.0486 -0.0540
   617. (0.00015) RY*( 4) C  65           s( 33.76%)p 1.82( 61.42%)d 0.14(  4.81%)
                                            0.0000 -0.0137 -0.3233  0.4770 -0.0739
                                           -0.0046  0.0598  0.2107 -0.0042  0.2927
                                            0.5393  0.0030 -0.1557 -0.4068 -0.0253
                                           -0.1363 -0.1624  0.0300  0.0405
   618. (0.00006) RY*( 5) C  65           s( 45.11%)p 0.94( 42.34%)d 0.28( 12.56%)
   619. (0.00006) RY*( 6) C  65           s( 11.26%)p 5.60( 63.04%)d 2.28( 25.70%)
   620. (0.00006) RY*( 7) C  65           s(  2.56%)p26.47( 67.76%)d11.59( 29.68%)
   621. (0.00003) RY*( 8) C  65           s( 15.16%)p 3.04( 46.04%)d 2.56( 38.80%)
   622. (0.00003) RY*( 9) C  65           s(  8.95%)p 3.37( 30.15%)d 6.80( 60.90%)
   623. (0.00001) RY*(10) C  65           s(  2.01%)p 9.83( 19.78%)d38.88( 78.21%)
   624. (0.00001) RY*(11) C  65           s(  2.26%)p 4.96( 11.20%)d38.33( 86.54%)
   625. (0.00001) RY*(12) C  65           s( 38.08%)p 0.59( 22.45%)d 1.04( 39.46%)
   626. (0.00001) RY*(13) C  65           s(  1.59%)p 4.22(  6.72%)d57.48( 91.68%)
   627. (0.00001) RY*(14) C  65           s( 84.47%)p 0.07(  6.07%)d 0.11(  9.46%)
   628. (0.00441) RY*( 1) C  66           s( 16.44%)p 4.88( 80.23%)d 0.20(  3.33%)
                                            0.0000 -0.0116  0.3710  0.1604  0.0289
                                           -0.0350  0.0589  0.0703 -0.0049 -0.0006
                                           -0.0063  0.0041  0.8445 -0.2817  0.0518
                                           -0.0121 -0.0023  0.1736  0.0174
   629. (0.00253) RY*( 2) C  66           s( 16.23%)p 4.62( 74.91%)d 0.55(  8.86%)
                                            0.0000 -0.0204  0.3704  0.1571  0.0056
                                           -0.0218 -0.8140  0.1308 -0.0034 -0.1439
                                            0.0019  0.0298 -0.1979 -0.0904  0.0271
                                           -0.2578 -0.0259  0.0802 -0.1195
   630. (0.00195) RY*( 3) C  66           s(  0.07%)p99.99( 92.18%)d99.99(  7.75%)
                                            0.0000 -0.0014 -0.0168  0.0202 -0.0039
                                            0.0032 -0.1694  0.0015 -0.0217  0.9426
                                            0.0632  0.0003  0.0140 -0.0051 -0.0893
                                            0.0193 -0.2611  0.0291 -0.0091
   631. (0.00132) RY*( 4) C  66           s( 59.15%)p 0.51( 29.97%)d 0.18( 10.88%)
                                            0.0000  0.0325  0.7613  0.0526  0.0900
                                           -0.0007  0.3476 -0.0576 -0.0005  0.0877
                                           -0.0447  0.0059 -0.3749 -0.1589 -0.0529
                                            0.2615  0.0367 -0.1772 -0.0698
   632. (0.00070) RY*( 5) C  66           s( 61.85%)p 0.51( 31.80%)d 0.10(  6.36%)
                                            0.0000  0.0021 -0.1407  0.7709 -0.0660
                                            0.0120  0.0898  0.1181  0.0106 -0.0145
                                           -0.5302 -0.0091 -0.0658  0.0996  0.1053
                                            0.0845 -0.2087 -0.0405 -0.0113
   633. (0.00066) RY*( 6) C  66           s( 33.35%)p 1.63( 54.45%)d 0.37( 12.21%)
                                            0.0000  0.0026 -0.0446  0.5730 -0.0557
                                            0.0100  0.0657 -0.0421 -0.0104  0.0326
                                            0.7241 -0.0067 -0.0469  0.1025 -0.1035
                                           -0.0013  0.3324  0.0265  0.0126
   634. (0.00039) RY*( 7) C  66           s(  6.39%)p10.97( 70.05%)d 3.69( 23.56%)
                                            0.0000 -0.0008  0.2401 -0.0781  0.0105
                                           -0.0208  0.0720  0.3940 -0.0042  0.0379
                                            0.0172 -0.0120  0.1847  0.7097  0.0073
                                           -0.2741  0.0029 -0.4000  0.0202
   635. (0.00039) RY*( 8) C  66           s(  0.12%)p45.73(  5.41%)d99.99( 94.47%)
                                            0.0000  0.0005  0.0274  0.0184 -0.0098
                                           -0.0037  0.0395  0.0669  0.0124 -0.1967
                                            0.0431 -0.0019  0.0198  0.0837 -0.8621
                                            0.0375 -0.4086  0.1813 -0.0120
   636. (0.00038) RY*( 9) C  66           s(  2.22%)p 2.15(  4.77%)d41.87( 93.00%)
                                            0.0000  0.0000  0.1487 -0.0092 -0.0039
                                           -0.0005 -0.0697  0.0036  0.0001 -0.0097
                                           -0.0097  0.0127 -0.0858  0.1875  0.0948
                                            0.1376 -0.0278  0.3257  0.8918
   637. (0.00021) RY*(10) C  66           s(  3.45%)p 6.84( 23.60%)d21.16( 72.95%)
                                            0.0000  0.0064  0.1412 -0.0088  0.1201
                                           -0.0073  0.2312 -0.2163 -0.0001  0.0272
                                           -0.0198  0.0124 -0.0989  0.3530  0.1990
                                           -0.3069 -0.0835  0.6977 -0.3192
   638. (0.00021) RY*(11) C  66           s(  0.44%)p99.99( 56.72%)d97.28( 42.84%)
                                            0.0000 -0.0238  0.0599 -0.0128  0.0090
                                           -0.0024 -0.3192 -0.4696 -0.0008 -0.0402
                                           -0.0711  0.0099  0.2064  0.4420 -0.0202
                                            0.6197  0.0938 -0.0424 -0.1826
   639. (0.00013) RY*(12) C  66           s(  3.81%)p14.09( 53.65%)d11.17( 42.54%)
                                            0.0000  0.0073 -0.0848 -0.0925  0.1492
                                            0.0159 -0.0257  0.7239  0.0016  0.0019
                                            0.0854  0.0057 -0.0630  0.0151  0.1042
                                            0.5119  0.0862  0.3214 -0.2042
   640. (0.00013) RY*(13) C  66           s(  0.10%)p99.99( 21.46%)d99.99( 78.44%)
                                            0.0000 -0.0002 -0.0146 -0.0043  0.0269
                                            0.0036 -0.0219  0.0424 -0.0240  0.1955
                                           -0.4163 -0.0002 -0.0003  0.0153 -0.3995
                                           -0.1345  0.7638  0.1501  0.0272
   641. (0.00005) RY*(14) C  66           s( 96.46%)p 0.01(  0.89%)d 0.03(  2.65%)
   642. (0.00325) RY*( 1) C  67           s(  1.76%)p51.63( 90.89%)d 4.17(  7.35%)
                                            0.0000 -0.0080  0.1244 -0.0454  0.0027
                                           -0.0121 -0.5873  0.0620 -0.0024 -0.1029
                                            0.0127  0.0070  0.7410 -0.0118 -0.0563
                                            0.1245  0.0131 -0.1708  0.1595
   643. (0.00205) RY*( 2) C  67           s(  0.11%)p99.99( 86.46%)d99.99( 13.43%)
                                            0.0000 -0.0015  0.0329 -0.0009  0.0015
                                           -0.0020 -0.1690  0.0124  0.0109  0.9097
                                           -0.0895 -0.0005 -0.0086  0.0039  0.2260
                                           -0.0405  0.2785 -0.0637  0.0013
   644. (0.00137) RY*( 3) C  67           s( 59.36%)p 0.66( 39.29%)d 0.02(  1.35%)
                                            0.0000 -0.0194  0.7600  0.1241  0.0106
                                           -0.0066 -0.4242 -0.1494 -0.0010 -0.1045
                                           -0.0210 -0.0029 -0.4215 -0.0397  0.0087
                                           -0.0045 -0.0099  0.0680 -0.0934
   645. (0.00031) RY*( 4) C  67           s( 25.16%)p 2.89( 72.71%)d 0.08(  2.13%)
                                            0.0000  0.0211  0.4603  0.1950 -0.0352
                                           -0.0112  0.5873 -0.4198 -0.0012  0.0897
                                           -0.0881 -0.0044  0.4339 -0.0411  0.0118
                                            0.1395  0.0310  0.0258 -0.0102
   646. (0.00015) RY*( 5) C  67           s( 12.96%)p 3.54( 45.88%)d 3.18( 41.16%)
                                            0.0000  0.0057  0.2609 -0.2320  0.0878
                                           -0.0079  0.2444  0.4225 -0.0009  0.0365
                                            0.0875  0.0075 -0.1319 -0.4406 -0.1257
                                            0.1567  0.0289 -0.4483  0.4116
   647. (0.00009) RY*( 6) C  67           s( 41.51%)p 0.90( 37.51%)d 0.51( 20.98%)
   648. (0.00004) RY*( 7) C  67           s(  0.78%)p91.14( 71.43%)d35.45( 27.78%)
   649. (0.00005) RY*( 8) C  67           s( 27.54%)p 1.64( 45.28%)d 0.99( 27.18%)
   650. (0.00001) RY*( 9) C  67           s( 87.18%)p 0.01(  1.24%)d 0.13( 11.57%)
   651. (0.00002) RY*(10) C  67           s(  1.59%)p13.91( 22.12%)d48.00( 76.29%)
   652. (0.00002) RY*(11) C  67           s(  7.37%)p 3.03( 22.36%)d 9.54( 70.28%)
   653. (0.00002) RY*(12) C  67           s(  0.12%)p99.99( 17.73%)d99.99( 82.15%)
   654. (0.00001) RY*(13) C  67           s( 18.77%)p 0.17(  3.24%)d 4.15( 77.99%)
   655. (0.00001) RY*(14) C  67           s( 15.87%)p 2.77( 43.95%)d 2.53( 40.18%)
   656. (0.00296) RY*( 1) C  68           s(  0.37%)p99.99( 89.90%)d26.04(  9.73%)
                                            0.0000  0.0067 -0.0272  0.0541 -0.0053
                                            0.0133  0.8619 -0.0730  0.0014 -0.1916
                                           -0.0168 -0.0077 -0.3315  0.0595  0.1831
                                           -0.2165 -0.0839  0.0745  0.0657
   657. (0.00196) RY*( 2) C  68           s(  6.37%)p12.56( 80.02%)d 2.14( 13.61%)
                                            0.0000 -0.0097  0.2456  0.0575 -0.0022
                                            0.0027  0.3468 -0.0522  0.0021  0.2759
                                           -0.0305  0.0082  0.7747  0.0002  0.0952
                                           -0.1504  0.1267 -0.1956 -0.2238
   658. (0.00125) RY*( 3) C  68           s( 44.48%)p 1.20( 53.50%)d 0.05(  2.01%)
                                            0.0000 -0.0224  0.6481  0.1553  0.0106
                                           -0.0033 -0.1094 -0.0065 -0.0060 -0.7002
                                           -0.0592  0.0030  0.1412  0.0961  0.0110
                                            0.0448 -0.0667  0.0720  0.0915
   659. (0.00013) RY*( 4) C  68           s(  3.31%)p27.31( 90.48%)d 1.87(  6.21%)
                                            0.0000  0.0059  0.1374 -0.0236 -0.1168
                                           -0.0020 -0.0829 -0.7535 -0.0065  0.2096
                                            0.0321  0.0034 -0.0904  0.5262 -0.0625
                                            0.0210 -0.2351 -0.0497  0.0042
   660. (0.00011) RY*( 5) C  68           s( 57.38%)p 0.64( 36.79%)d 0.10(  5.83%)
                                            0.0000 -0.0113 -0.5081  0.5561 -0.0796
                                            0.0002 -0.0346 -0.0160  0.0080 -0.2511
                                           -0.4871 -0.0060  0.1806  0.1825 -0.0731
                                            0.0245 -0.1481 -0.1577 -0.0749
   661. (0.00008) RY*( 6) C  68           s( 36.40%)p 1.69( 61.67%)d 0.05(  1.93%)
   662. (0.00004) RY*( 7) C  68           s( 14.04%)p 2.54( 35.61%)d 3.59( 50.35%)
   663. (0.00004) RY*( 8) C  68           s(  4.85%)p14.01( 68.03%)d 5.59( 27.12%)
   664. (0.00002) RY*( 9) C  68           s(  5.13%)p 3.61( 18.50%)d14.90( 76.37%)
   665. (0.00001) RY*(10) C  68           s( 90.39%)p 0.09(  8.31%)d 0.01(  1.30%)
   666. (0.00001) RY*(11) C  68           s(  0.19%)p42.81(  7.99%)d99.99( 91.82%)
   667. (0.00001) RY*(12) C  68           s( 29.94%)p 0.56( 16.70%)d 1.78( 53.35%)
   668. (0.00001) RY*(13) C  68           s(  7.00%)p 3.74( 26.21%)d 9.54( 66.78%)
   669. (0.00002) RY*(14) C  68           s(  0.23%)p28.26(  6.38%)d99.99( 93.39%)
   670. (0.00295) RY*( 1) C  69           s(  0.62%)p99.99( 89.74%)d15.54(  9.64%)
                                            0.0000  0.0073 -0.0509  0.0595 -0.0049
                                            0.0137  0.7602 -0.0690  0.0022  0.4342
                                            0.0115 -0.0082 -0.3493  0.0619 -0.1041
                                           -0.2293  0.0150  0.1638  0.0768
   671. (0.00194) RY*( 2) C  69           s(  5.95%)p13.52( 80.48%)d 2.28( 13.56%)
                                            0.0000 -0.0080  0.2324  0.0737 -0.0028
                                            0.0034  0.4485 -0.0632 -0.0013 -0.1956
                                            0.0262  0.0072  0.7488 -0.0053 -0.1840
                                           -0.1234 -0.1414 -0.1162 -0.2304
   672. (0.00126) RY*( 3) C  69           s( 44.57%)p 1.20( 53.50%)d 0.04(  1.93%)
                                            0.0000 -0.0228  0.6497  0.1518  0.0085
                                           -0.0054 -0.2778 -0.0162  0.0046  0.6458
                                            0.0463  0.0031  0.1784  0.0803  0.0251
                                            0.0261  0.0687  0.0689  0.0923
   673. (0.00012) RY*( 4) C  69           s( 12.88%)p 5.83( 75.16%)d 0.93( 11.96%)
                                            0.0000  0.0003 -0.1048  0.3106 -0.1462
                                           -0.0028 -0.0663 -0.6836  0.0018 -0.0830
                                           -0.1276  0.0000  0.0048  0.5066  0.0312
                                           -0.0359  0.3152 -0.1330 -0.0183
   674. (0.00011) RY*( 5) C  69           s( 40.34%)p 1.42( 57.32%)d 0.06(  2.33%)
                                            0.0000 -0.0052 -0.2945  0.5620 -0.0281
                                            0.0034 -0.0395  0.1931 -0.0055  0.0952
                                            0.7200 -0.0055  0.0704 -0.0430  0.0450
                                            0.0065  0.0744 -0.1187 -0.0408
   675. (0.00008) RY*( 6) C  69           s( 39.87%)p 1.44( 57.22%)d 0.07(  2.91%)
   676. (0.00004) RY*( 7) C  69           s( 22.06%)p 1.98( 43.70%)d 1.55( 34.24%)
   677. (0.00004) RY*( 8) C  69           s(  2.04%)p37.16( 75.73%)d10.91( 22.23%)
   678. (0.00002) RY*( 9) C  69           s( 10.89%)p 2.14( 23.27%)d 6.04( 65.84%)
   679. (0.00001) RY*(10) C  69           s(  0.23%)p29.91(  6.92%)d99.99( 92.84%)
   680. (0.00001) RY*(11) C  69           s(  2.37%)p 3.87(  9.17%)d37.37( 88.47%)
   681. (0.00001) RY*(12) C  69           s( 22.78%)p 0.84( 19.18%)d 2.55( 58.04%)
   682. (0.00001) RY*(13) C  69           s( 95.20%)p 0.02(  2.12%)d 0.03(  2.68%)
   683. (0.00002) RY*(14) C  69           s(  0.28%)p23.29(  6.57%)d99.99( 93.14%)
   684. (0.00070) RY*( 1) H  70           s( 99.93%)p 0.00(  0.07%)
                                           -0.0017  0.9996 -0.0099 -0.0157  0.0201
   685. (0.00010) RY*( 2) H  70           s(  0.02%)p99.99( 99.98%)
                                            0.0007  0.0130  0.9766  0.2147  0.0003
   686. (0.00011) RY*( 3) H  70           s(  0.04%)p99.99( 99.96%)
                                            0.0008  0.0202 -0.0018  0.0081 -0.9998
   687. (0.00001) RY*( 4) H  70           s(  0.06%)p99.99( 99.94%)
   688. (0.00117) RY*( 1) H  71           s( 99.94%)p 0.00(  0.06%)
                                           -0.0011  0.9997  0.0022  0.0118  0.0215
   689. (0.00011) RY*( 2) H  71           s(  0.01%)p99.99( 99.99%)
                                            0.0007  0.0119 -0.0800 -0.9967  0.0000
   690. (0.00010) RY*( 3) H  71           s(  0.05%)p99.99( 99.95%)
                                            0.0004  0.0215  0.0066 -0.0003 -0.9997
   691. (0.00001) RY*( 4) H  71           s(  0.04%)p99.99( 99.96%)
   692. (0.00121) RY*( 1) H  72           s( 99.81%)p 0.00(  0.19%)
                                           -0.0009  0.9991 -0.0247 -0.0283  0.0216
   693. (0.00010) RY*( 2) H  72           s(  0.10%)p99.99( 99.90%)
                                            0.0011  0.0316  0.8969 -0.0038 -0.4411
   694. (0.00011) RY*( 3) H  72           s(  0.09%)p99.99( 99.91%)
                                           -0.0007  0.0295 -0.1645  0.9254 -0.3402
   695. (0.00001) RY*( 4) H  72           s(  0.04%)p99.99( 99.96%)
   696. (0.00145) RY*( 1) H  73           s( 99.85%)p 0.00(  0.15%)
                                           -0.0017  0.9993  0.0250  0.0132 -0.0260
   697. (0.00012) RY*( 2) H  73           s(  0.04%)p99.99( 99.96%)
                                            0.0011  0.0210 -0.8733  0.4454  0.1961
   698. (0.00010) RY*( 3) H  73           s(  0.10%)p99.99( 99.90%)
   699. (0.00001) RY*( 4) H  73           s(  0.05%)p99.99( 99.95%)
   700. (0.00082) RY*( 1) H  74           s( 99.74%)p 0.00(  0.26%)
                                           -0.0022  0.9987  0.0402  0.0182  0.0249
   701. (0.00010) RY*( 2) H  74           s(  0.03%)p99.99( 99.97%)
                                           -0.0001  0.0159  0.0995 -0.9923 -0.0723
   702. (0.00010) RY*( 3) H  74           s(  0.19%)p99.99( 99.81%)
                                            0.0014  0.0439 -0.5896  0.0004 -0.8065
   703. (0.00001) RY*( 4) H  74           s(  0.08%)p99.99( 99.92%)
   704. (0.00154) RY*( 1) H  75           s( 99.83%)p 0.00(  0.17%)
                                           -0.0001  0.9992  0.0250  0.0316 -0.0067
   705. (0.00011) RY*( 2) H  75           s(  0.10%)p99.99( 99.90%)
                                           -0.0005  0.0309 -0.9682 -0.2307 -0.0916
   706. (0.00010) RY*( 3) H  75           s(  0.00%)p 1.00(100.00%)
   707. (0.00001) RY*( 4) H  75           s(  0.11%)p99.99( 99.89%)
   708. (0.00145) RY*( 1) H  76           s( 99.79%)p 0.00(  0.21%)
                                            0.0000  0.9990  0.0394 -0.0195 -0.0120
   709. (0.00011) RY*( 2) H  76           s(  0.13%)p99.99( 99.87%)
                                           -0.0004  0.0367 -0.9932 -0.0917 -0.0610
   710. (0.00010) RY*( 3) H  76           s(  0.00%)p 1.00(100.00%)
   711. (0.00001) RY*( 4) H  76           s(  0.11%)p99.99( 99.89%)
   712. (0.00093) RY*( 1) H  77           s( 99.75%)p 0.00(  0.25%)
                                           -0.0022  0.9987 -0.0019  0.0446 -0.0233
   713. (0.00010) RY*( 2) H  77           s(  0.19%)p99.99( 99.81%)
   714. (0.00011) RY*( 3) H  77           s(  0.04%)p99.99( 99.96%)
                                            0.0004  0.0209  0.5171  0.0010  0.8557
   715. (0.00001) RY*( 4) H  77           s(  0.06%)p99.99( 99.94%)
   716. (0.00116) RY*( 1) H  78           s( 99.97%)p 0.00(  0.03%)
                                           -0.0003  0.9999 -0.0059 -0.0055 -0.0140
   717. (0.00011) RY*( 2) H  78           s(  0.00%)p 1.00(100.00%)
                                            0.0005  0.0069  0.9963  0.0689  0.0510
   718. (0.00012) RY*( 3) H  78           s(  0.01%)p 1.00( 99.99%)
                                            0.0005  0.0080 -0.0003 -0.5928  0.8053
   719. (0.00001) RY*( 4) H  78           s(  0.06%)p99.99( 99.94%)
   720. (0.00078) RY*( 1) H  79           s( 99.84%)p 0.00(  0.16%)
                                           -0.0001  0.9992  0.0223  0.0290  0.0150
   721. (0.00011) RY*( 2) H  79           s(  0.07%)p99.99( 99.93%)
                                            0.0008  0.0271  0.0498 -0.9973  0.0476
   722. (0.00011) RY*( 3) H  79           s(  0.00%)p 1.00(100.00%)
                                           -0.0014  0.0047 -0.6937 -0.0001  0.7203
   723. (0.00002) RY*( 4) H  79           s(  0.12%)p99.99( 99.88%)
   724. (0.00092) RY*( 1) H  80           s( 99.67%)p 0.00(  0.33%)
                                           -0.0022  0.9984  0.0156 -0.0526 -0.0164
   725. (0.00011) RY*( 2) H  80           s(  0.00%)p 1.00(100.00%)
                                            0.0004  0.0051  0.5257 -0.0127  0.8506
   726. (0.00010) RY*( 3) H  80           s(  0.31%)p99.99( 99.69%)
   727. (0.00001) RY*( 4) H  80           s(  0.05%)p99.99( 99.95%)
   728. (0.00077) RY*( 1) H  81           s( 99.92%)p 0.00(  0.08%)
                                           -0.0002  0.9996  0.0195 -0.0138  0.0140
   729. (0.00011) RY*( 2) H  81           s(  0.03%)p99.99( 99.97%)
                                            0.0011  0.0160 -0.0689  0.9951 -0.0684
   730. (0.00012) RY*( 3) H  81           s(  0.00%)p 1.00(100.00%)
                                           -0.0012  0.0037 -0.6997  0.0006  0.7144
   731. (0.00002) RY*( 4) H  81           s(  0.09%)p99.99( 99.91%)
   732. (0.00119) RY*( 1) H  82           s(100.00%)p 0.00(  0.00%)
                                           -0.0007  1.0000 -0.0022 -0.0032 -0.0035
   733. (0.00011) RY*( 2) H  82           s(  0.00%)p 1.00(100.00%)
                                            0.0004  0.0022  0.9914  0.1074 -0.0742
   734. (0.00012) RY*( 3) H  82           s(  0.00%)p 1.00(100.00%)
                                            0.0006  0.0047 -0.0007  0.5725  0.8199
   735. (0.00001) RY*( 4) H  82           s(  0.04%)p99.99( 99.96%)
   736. (0.03326) BD*( 1)Si   1 -Si   2  
                ( 49.10%)   0.7007*Si   1 s( 33.57%)p 1.97( 66.06%)d 0.01(  0.37%)
                                            0.0000  0.0005 -0.5794 -0.0033  0.0056
                                           -0.0013 -0.0001 -0.0358  0.0030  0.0004
                                           -0.0001  0.4016 -0.0140 -0.0125  0.0004
                                            0.7054  0.0061  0.0034 -0.0057  0.0061
                                           -0.0477 -0.0030 -0.0368
                ( 50.90%)  -0.7134*Si   2 s( 22.14%)p 3.49( 77.37%)d 0.02(  0.49%)
                                            0.0000  0.0006 -0.4704 -0.0062  0.0096
                                           -0.0019  0.0000  0.1113 -0.0001  0.0008
                                           -0.0002 -0.6956 -0.0110 -0.0031  0.0001
                                           -0.5263  0.0181  0.0042  0.0085  0.0092
                                           -0.0592  0.0278 -0.0205
   737. (0.04773) BD*( 1)Si   1 -Si   3  
                ( 50.00%)   0.7071*Si   1 s(  0.32%)p99.99( 99.46%)d 0.69(  0.22%)
                                            0.0000  0.0001 -0.0558 -0.0047 -0.0058
                                            0.0008  0.0010 -0.9831  0.0056 -0.0001
                                            0.0002 -0.1675  0.0029  0.0020  0.0000
                                            0.0000  0.0000  0.0000  0.0432  0.0000
                                            0.0000 -0.0181 -0.0010
                ( 50.00%)  -0.7071*Si   3 s(  0.32%)p99.99( 99.46%)d 0.69(  0.22%)
                                            0.0000 -0.0001  0.0558  0.0047  0.0058
                                           -0.0008  0.0010 -0.9831  0.0056 -0.0001
                                            0.0002 -0.1675  0.0029  0.0020  0.0000
                                            0.0000  0.0000  0.0000 -0.0432  0.0000
                                            0.0000  0.0181  0.0010
   738. (0.03326) BD*( 1)Si   1 -Si   4  
                ( 49.10%)   0.7007*Si   1 s( 33.57%)p 1.97( 66.06%)d 0.01(  0.37%)
                                            0.0000  0.0005 -0.5794 -0.0033  0.0056
                                           -0.0013 -0.0001 -0.0358  0.0030  0.0004
                                           -0.0001  0.4016 -0.0140 -0.0125 -0.0004
                                           -0.7054 -0.0061 -0.0034 -0.0057 -0.0061
                                            0.0477 -0.0030 -0.0368
                ( 50.90%)  -0.7134*Si   4 s( 22.14%)p 3.49( 77.37%)d 0.02(  0.49%)
                                            0.0000  0.0006 -0.4704 -0.0062  0.0096
                                           -0.0019  0.0000  0.1113 -0.0001  0.0008
                                           -0.0002 -0.6956 -0.0110 -0.0031 -0.0001
                                            0.5263 -0.0181 -0.0042  0.0085 -0.0092
                                            0.0592  0.0278 -0.0205
   739. (0.13371) BD*( 1)Si   1 - C   5  
                ( 72.06%)   0.8489*Si   1 s( 32.42%)p 2.06( 66.87%)d 0.02(  0.71%)
                                            0.0000 -0.0002 -0.5688  0.0212 -0.0126
                                            0.0035  0.0001  0.1686  0.0030 -0.0017
                                           -0.0006 -0.8000 -0.0181 -0.0071  0.0000
                                            0.0000  0.0000  0.0000  0.0263  0.0000
                                            0.0000  0.0539  0.0592
                ( 27.94%)  -0.5286* C   5 s( 23.86%)p 3.19( 76.10%)d 0.00(  0.04%)
                                           -0.0001 -0.4875 -0.0319 -0.0009  0.0008
                                           -0.1873  0.0123  0.0020  0.8503 -0.0511
                                           -0.0097  0.0000  0.0000  0.0000  0.0058
                                            0.0000  0.0000  0.0159  0.0104
   740. (0.03326) BD*( 1)Si   2 -Si   3  
                ( 50.90%)   0.7134*Si   2 s( 22.14%)p 3.49( 77.37%)d 0.02(  0.49%)
                                            0.0000 -0.0006  0.4704  0.0062 -0.0096
                                            0.0019  0.0000  0.1113 -0.0001  0.0008
                                           -0.0002 -0.6956 -0.0110 -0.0031 -0.0001
                                            0.5263 -0.0181 -0.0042 -0.0085  0.0092
                                           -0.0592 -0.0278  0.0205
                ( 49.10%)  -0.7007*Si   3 s( 33.57%)p 1.97( 66.06%)d 0.01(  0.37%)
                                            0.0000 -0.0005  0.5794  0.0033 -0.0056
                                            0.0013 -0.0001 -0.0358  0.0030  0.0004
                                           -0.0001  0.4016 -0.0140 -0.0125 -0.0004
                                           -0.7054 -0.0061 -0.0034  0.0057  0.0061
                                           -0.0477  0.0030  0.0368
   741. (0.14700) BD*( 1)Si   2 - C   8  
                ( 72.58%)   0.8520*Si   2 s( 27.84%)p 2.56( 71.24%)d 0.03(  0.92%)
                                            0.0000 -0.0002  0.5273 -0.0145  0.0114
                                           -0.0024 -0.0005 -0.6925 -0.0196 -0.0165
                                           -0.0001 -0.1108 -0.0024 -0.0022 -0.0003
                                           -0.4688 -0.0119 -0.0052  0.0123  0.0856
                                            0.0137  0.0384 -0.0094
                ( 27.42%)  -0.5236* C   8 s( 26.04%)p 2.84( 73.93%)d 0.00(  0.03%)
                                            0.0001  0.5095  0.0267 -0.0069 -0.0021
                                            0.7196 -0.0410 -0.0081  0.1093 -0.0064
                                           -0.0016  0.4546 -0.0322 -0.0057  0.0034
                                            0.0148  0.0023  0.0105 -0.0010
   742. (0.14700) BD*( 1)Si   2 - C  29  
                ( 72.58%)   0.8520*Si   2 s( 27.84%)p 2.56( 71.24%)d 0.03(  0.92%)
                                            0.0000  0.0002 -0.5273  0.0145 -0.0114
                                            0.0024 -0.0005 -0.6925 -0.0196 -0.0165
                                           -0.0001 -0.1108 -0.0024 -0.0022  0.0003
                                            0.4688  0.0119  0.0052 -0.0123  0.0856
                                            0.0137 -0.0384  0.0094
                ( 27.42%)  -0.5236* C  29 s( 26.04%)p 2.84( 73.93%)d 0.00(  0.03%)
                                           -0.0001 -0.5095 -0.0267  0.0069  0.0021
                                            0.7196 -0.0410 -0.0081  0.1093 -0.0064
                                           -0.0016 -0.4546  0.0322  0.0057 -0.0034
                                            0.0148  0.0023 -0.0105  0.0010
   743. (0.03326) BD*( 1)Si   3 -Si   4  
                ( 49.10%)   0.7007*Si   3 s( 33.57%)p 1.97( 66.06%)d 0.01(  0.37%)
                                            0.0000  0.0005 -0.5794 -0.0033  0.0056
                                           -0.0013  0.0001  0.0358 -0.0030 -0.0004
                                            0.0001 -0.4016  0.0140  0.0125 -0.0004
                                           -0.7054 -0.0061 -0.0034 -0.0057  0.0061
                                           -0.0477 -0.0030 -0.0368
                ( 50.90%)  -0.7134*Si   4 s( 22.14%)p 3.49( 77.37%)d 0.02(  0.49%)
                                            0.0000  0.0006 -0.4704 -0.0062  0.0096
                                           -0.0019  0.0000 -0.1113  0.0001 -0.0008
                                            0.0002  0.6956  0.0110  0.0031 -0.0001
                                            0.5263 -0.0181 -0.0042  0.0085  0.0092
                                           -0.0592  0.0278 -0.0205
   744. (0.13371) BD*( 1)Si   3 - C  26  
                ( 72.06%)   0.8489*Si   3 s( 32.42%)p 2.06( 66.87%)d 0.02(  0.71%)
                                            0.0000  0.0002  0.5688 -0.0212  0.0126
                                           -0.0035  0.0001  0.1686  0.0030 -0.0017
                                           -0.0006 -0.8000 -0.0181 -0.0071  0.0000
                                            0.0000  0.0000  0.0000 -0.0263  0.0000
                                            0.0000 -0.0539 -0.0592
                ( 27.94%)  -0.5286* C  26 s( 23.86%)p 3.19( 76.10%)d 0.00(  0.04%)
                                            0.0001  0.4875  0.0319  0.0009 -0.0008
                                           -0.1873  0.0123  0.0020  0.8503 -0.0511
                                           -0.0097  0.0000  0.0000  0.0000 -0.0058
                                            0.0000  0.0000 -0.0159 -0.0104
   745. (0.14700) BD*( 1)Si   4 - C  48  
                ( 72.58%)   0.8520*Si   4 s( 27.84%)p 2.56( 71.24%)d 0.03(  0.92%)
                                            0.0000  0.0002 -0.5273  0.0145 -0.0114
                                            0.0024 -0.0005 -0.6925 -0.0196 -0.0165
                                           -0.0001 -0.1108 -0.0024 -0.0022 -0.0003
                                           -0.4688 -0.0119 -0.0052 -0.0123 -0.0856
                                           -0.0137 -0.0384  0.0094
                ( 27.42%)  -0.5236* C  48 s( 26.04%)p 2.84( 73.93%)d 0.00(  0.03%)
                                           -0.0001 -0.5095 -0.0267  0.0069  0.0021
                                            0.7196 -0.0410 -0.0081  0.1093 -0.0064
                                           -0.0016  0.4546 -0.0322 -0.0057 -0.0034
                                           -0.0148 -0.0023 -0.0105  0.0010
   746. (0.14700) BD*( 1)Si   4 - C  66  
                ( 72.58%)   0.8520*Si   4 s( 27.84%)p 2.56( 71.24%)d 0.03(  0.92%)
                                            0.0000 -0.0002  0.5273 -0.0145  0.0114
                                           -0.0024 -0.0005 -0.6925 -0.0196 -0.0165
                                           -0.0001 -0.1108 -0.0024 -0.0022  0.0003
                                            0.4688  0.0119  0.0052  0.0123 -0.0856
                                           -0.0137  0.0384 -0.0094
                ( 27.42%)  -0.5236* C  66 s( 26.04%)p 2.84( 73.93%)d 0.00(  0.03%)
                                            0.0001  0.5095  0.0267 -0.0069 -0.0021
                                            0.7196 -0.0410 -0.0081  0.1093 -0.0064
                                           -0.0016 -0.4546  0.0322  0.0057  0.0034
                                           -0.0148 -0.0023  0.0105 -0.0010
   747. (0.02308) BD*( 1) C   5 - C   6  
                ( 48.55%)   0.6968* C   5 s( 23.88%)p 3.19( 76.08%)d 0.00(  0.04%)
                                            0.0002 -0.4886  0.0116 -0.0014 -0.0003
                                           -0.3622 -0.0068 -0.0017 -0.3600 -0.0120
                                           -0.0058 -0.7068 -0.0115 -0.0013 -0.0044
                                           -0.0107 -0.0122  0.0013 -0.0103
                ( 51.45%)  -0.7173* C   6 s( 23.15%)p 3.32( 76.82%)d 0.00(  0.03%)
                                           -0.0002 -0.4809 -0.0138  0.0066  0.0005
                                            0.3446 -0.0051  0.0003  0.3804 -0.0124
                                            0.0002  0.7102 -0.0109 -0.0008 -0.0051
                                           -0.0092 -0.0096  0.0005 -0.0073
   748. (0.01990) BD*( 1) C   5 - C   7  
                ( 49.26%)   0.7018* C   5 s( 28.29%)p 2.53( 71.66%)d 0.00(  0.05%)
                                            0.0001 -0.5315  0.0206  0.0011 -0.0001
                                            0.8369  0.0377  0.0081 -0.1207 -0.0103
                                           -0.0083  0.0000  0.0000  0.0000  0.0055
                                            0.0000  0.0000 -0.0169  0.0116
                ( 50.74%)  -0.7123* C   7 s( 26.10%)p 2.83( 73.87%)d 0.00(  0.03%)
                                           -0.0002 -0.5107 -0.0112  0.0073  0.0005
                                           -0.8450  0.0037  0.0004  0.1565 -0.0068
                                            0.0007  0.0000  0.0000  0.0000  0.0053
                                            0.0000  0.0000 -0.0142  0.0090
   749. (0.02308) BD*( 1) C   5 - C  65  
                ( 48.55%)   0.6968* C   5 s( 23.88%)p 3.19( 76.08%)d 0.00(  0.04%)
                                            0.0002 -0.4886  0.0116 -0.0014 -0.0003
                                           -0.3622 -0.0068 -0.0017 -0.3600 -0.0120
                                           -0.0058  0.7068  0.0115  0.0013 -0.0044
                                            0.0107  0.0122  0.0013 -0.0103
                ( 51.45%)  -0.7173* C  65 s( 23.15%)p 3.32( 76.82%)d 0.00(  0.03%)
                                           -0.0002 -0.4809 -0.0138  0.0066  0.0005
                                            0.3446 -0.0051  0.0003  0.3804 -0.0124
                                            0.0002 -0.7102  0.0109  0.0008 -0.0051
                                            0.0092  0.0096  0.0005 -0.0073
   750. (0.01042) BD*( 1) C   6 - H  12  
                ( 39.04%)   0.6248* C   6 s( 25.78%)p 2.88( 74.17%)d 0.00(  0.05%)
                                            0.0001 -0.5077  0.0080 -0.0010 -0.0002
                                            0.1897 -0.0076 -0.0033 -0.8398 -0.0059
                                           -0.0004  0.0140 -0.0136 -0.0051  0.0072
                                            0.0016 -0.0018  0.0176  0.0116
                ( 60.96%)  -0.7807* H  12 s( 99.96%)p 0.00(  0.04%)
                                           -0.9998 -0.0015 -0.0037  0.0202  0.0006
   751. (0.00706) BD*( 1) C   6 - H  13  
                ( 39.19%)   0.6260* C   6 s( 25.28%)p 2.95( 74.66%)d 0.00(  0.05%)
                                            0.0000 -0.5028  0.0020 -0.0018  0.0000
                                           -0.8566 -0.0044 -0.0009  0.1109 -0.0131
                                           -0.0034  0.0155 -0.0121 -0.0016  0.0037
                                           -0.0016  0.0014 -0.0188  0.0117
                ( 60.81%)  -0.7798* H  13 s( 99.96%)p 0.00(  0.04%)
                                           -0.9998 -0.0011  0.0202 -0.0023  0.0003
   752. (0.00758) BD*( 1) C   6 - H  14  
                ( 39.37%)   0.6274* C   6 s( 25.68%)p 2.89( 74.26%)d 0.00(  0.05%)
                                            0.0000 -0.5068  0.0019 -0.0011 -0.0002
                                            0.3330 -0.0046 -0.0002  0.3701 -0.0123
                                           -0.0023 -0.7032 -0.0138 -0.0024 -0.0044
                                            0.0124  0.0135  0.0004 -0.0130
                ( 60.63%)  -0.7787* H  14 s( 99.96%)p 0.00(  0.04%)
                                           -0.9998 -0.0009 -0.0074 -0.0084  0.0174
   753. (0.01408) BD*( 1) C   7 - H  15  
                ( 39.00%)   0.6245* C   7 s( 24.92%)p 3.01( 75.03%)d 0.00(  0.05%)
                                            0.0002 -0.4991  0.0071 -0.0017 -0.0005
                                            0.1433  0.0178  0.0051 -0.8541  0.0019
                                            0.0006  0.0000  0.0000  0.0000  0.0067
                                            0.0000  0.0000  0.0180  0.0104
                ( 61.00%)  -0.7810* H  15 s( 99.96%)p 0.00(  0.04%)
                                           -0.9998  0.0026 -0.0043  0.0201  0.0000
   754. (0.01014) BD*( 1) C   7 - H  16  
                ( 39.08%)   0.6251* C   7 s( 24.46%)p 3.09( 75.50%)d 0.00(  0.05%)
                                           -0.0001  0.4945 -0.0015  0.0016  0.0000
                                           -0.3637 -0.0166 -0.0021 -0.3502  0.0094
                                            0.0019  0.7069 -0.0051  0.0002  0.0067
                                           -0.0130 -0.0120 -0.0003  0.0110
                ( 60.92%)  -0.7805* H  16 s( 99.96%)p 0.00(  0.04%)
                                            0.9998  0.0018  0.0091  0.0081 -0.0161
   755. (0.01014) BD*( 1) C   7 - H  73  
                ( 39.08%)   0.6251* C   7 s( 24.46%)p 3.09( 75.50%)d 0.00(  0.05%)
                                           -0.0001  0.4945 -0.0015  0.0016  0.0000
                                           -0.3637 -0.0166 -0.0021 -0.3502  0.0094
                                            0.0019 -0.7069  0.0051 -0.0002  0.0067
                                            0.0130  0.0120 -0.0003  0.0110
                ( 60.92%)  -0.7805* H  73 s( 99.96%)p 0.00(  0.04%)
                                            0.9998  0.0018  0.0091  0.0081  0.0161
   756. (0.01990) BD*( 1) C   8 - C   9  
                ( 48.77%)   0.6983* C   8 s( 24.85%)p 3.02( 75.11%)d 0.00(  0.04%)
                                            0.0002 -0.4982  0.0170 -0.0018  0.0005
                                            0.6764  0.0221  0.0062  0.0896  0.0027
                                            0.0010 -0.5338 -0.0127 -0.0010 -0.0035
                                            0.0158  0.0022 -0.0118 -0.0003
                ( 51.23%)  -0.7158* C   9 s( 24.16%)p 3.14( 75.81%)d 0.00(  0.03%)
                                           -0.0002 -0.4913 -0.0135  0.0071  0.0007
                                           -0.6975  0.0125  0.0011 -0.1008  0.0015
                                            0.0001  0.5112 -0.0006  0.0010 -0.0028
                                            0.0137  0.0021 -0.0094 -0.0004
   757. (0.02172) BD*( 1) C   8 - C  10  
                ( 48.91%)   0.6994* C   8 s( 24.45%)p 3.09( 75.50%)d 0.00(  0.04%)
                                            0.0001 -0.4942  0.0169 -0.0036 -0.0014
                                           -0.0694  0.0017  0.0024  0.7117  0.0212
                                            0.0030  0.4929  0.0143  0.0057  0.0008
                                            0.0006 -0.0171  0.0115  0.0005
                ( 51.09%)  -0.7147* C  10 s( 23.92%)p 3.18( 76.05%)d 0.00(  0.03%)
                                           -0.0002 -0.4889 -0.0139  0.0077  0.0004
                                            0.0301  0.0060 -0.0005 -0.7192  0.0092
                                           -0.0002 -0.4921  0.0111  0.0011  0.0004
                                            0.0001 -0.0131  0.0096  0.0010
   758. (0.02164) BD*( 1) C   8 - C  11  
                ( 48.96%)   0.6997* C   8 s( 24.60%)p 3.06( 75.36%)d 0.00(  0.04%)
                                            0.0001 -0.4956  0.0170 -0.0036 -0.0015
                                            0.1311  0.0084  0.0028 -0.6870 -0.0192
                                           -0.0026  0.5135  0.0147  0.0060  0.0051
                                           -0.0044  0.0169  0.0097 -0.0005
                ( 51.04%)  -0.7144* C  11 s( 23.95%)p 3.17( 76.02%)d 0.00(  0.03%)
                                           -0.0002 -0.4891 -0.0136  0.0078  0.0006
                                           -0.1644  0.0088 -0.0004  0.6830 -0.0069
                                           -0.0004 -0.5162  0.0113  0.0009  0.0046
                                           -0.0037  0.0129  0.0079  0.0000
   759. (0.01187) BD*( 1) C   9 - H  17  
                ( 39.21%)   0.6262* C   9 s( 25.33%)p 2.95( 74.62%)d 0.00(  0.05%)
                                           -0.0001  0.5032 -0.0077  0.0016  0.0002
                                           -0.7008 -0.0117 -0.0026 -0.1058 -0.0012
                                           -0.0002 -0.4935  0.0123  0.0053  0.0037
                                            0.0178  0.0025  0.0125 -0.0022
                ( 60.79%)  -0.7796* H  17 s( 99.96%)p 0.00(  0.04%)
                                            0.9998  0.0017  0.0171  0.0024  0.0107
   760. (0.00872) BD*( 1) C   9 - H  18  
                ( 39.24%)   0.6265* C   9 s( 25.13%)p 2.98( 74.82%)d 0.00(  0.05%)
                                            0.0001 -0.5012  0.0023 -0.0014 -0.0002
                                            0.0935  0.0169  0.0031 -0.7042  0.0052
                                            0.0001 -0.4932 -0.0059 -0.0009  0.0051
                                            0.0025 -0.0179  0.0122 -0.0002
                ( 60.76%)  -0.7795* H  18 s( 99.96%)p 0.00(  0.04%)
                                           -0.9998 -0.0006 -0.0021  0.0158  0.0124
   761. (0.00855) BD*( 1) C   9 - H  19  
                ( 39.23%)   0.6264* C   9 s( 25.30%)p 2.95( 74.65%)d 0.00(  0.05%)
                                           -0.0001  0.5030 -0.0019  0.0017  0.0002
                                            0.1133 -0.0175 -0.0030 -0.6943  0.0000
                                           -0.0011  0.5012  0.0065  0.0011 -0.0027
                                            0.0029 -0.0180 -0.0126  0.0007
                ( 60.77%)  -0.7795* H  19 s( 99.96%)p 0.00(  0.04%)
                                            0.9998  0.0006 -0.0026  0.0156 -0.0127
   762. (0.01148) BD*( 1) C  10 - H  20  
                ( 39.12%)   0.6254* C  10 s( 25.43%)p 2.93( 74.52%)d 0.00(  0.05%)
                                           -0.0001  0.5042 -0.0063  0.0023  0.0002
                                           -0.7316  0.0047  0.0017 -0.0630 -0.0136
                                           -0.0043 -0.4536 -0.0082 -0.0015  0.0046
                                            0.0172  0.0020  0.0130 -0.0006
                ( 60.88%)  -0.7803* H  20 s( 99.96%)p 0.00(  0.04%)
                                            0.9998  0.0018  0.0171  0.0023  0.0108
   763. (0.00819) BD*( 1) C  10 - H  21  
                ( 39.30%)   0.6269* C  10 s( 25.30%)p 2.95( 74.65%)d 0.00(  0.05%)
                                           -0.0001  0.5030 -0.0015  0.0017  0.0000
                                            0.0881 -0.0039 -0.0022 -0.6894 -0.0136
                                           -0.0016  0.5130 -0.0134 -0.0008 -0.0032
                                            0.0021 -0.0184 -0.0122 -0.0016
                ( 60.70%)  -0.7791* H  21 s( 99.96%)p 0.00(  0.04%)
                                            0.9998  0.0005 -0.0022  0.0167 -0.0116
   764. (0.00951) BD*( 1) C  10 - H  22  
                ( 39.51%)   0.6286* C  10 s( 25.26%)p 2.96( 74.69%)d 0.00(  0.05%)
                                            0.0000 -0.5026  0.0038 -0.0010 -0.0001
                                           -0.6748  0.0046  0.0009 -0.0538  0.0141
                                            0.0023  0.5368  0.0133  0.0022 -0.0001
                                            0.0186  0.0013 -0.0119 -0.0026
                ( 60.49%)  -0.7778* H  22 s( 99.96%)p 0.00(  0.04%)
                                           -0.9998 -0.0006  0.0155  0.0006 -0.0130
   765. (0.01136) BD*( 1) C  11 - H  23  
                ( 39.06%)   0.6250* C  11 s( 25.59%)p 2.91( 74.36%)d 0.00(  0.05%)
                                           -0.0001  0.5058 -0.0066  0.0024  0.0003
                                           -0.7189  0.0010  0.0004 -0.1517  0.0140
                                            0.0046 -0.4510 -0.0081 -0.0016  0.0034
                                            0.0170  0.0032  0.0131 -0.0005
                ( 60.94%)  -0.7806* H  23 s( 99.96%)p 0.00(  0.04%)
                                            0.9998  0.0019  0.0169  0.0029  0.0109
   766. (0.00931) BD*( 1) C  11 - H  24  
                ( 39.45%)   0.6281* C  11 s( 25.11%)p 2.98( 74.84%)d 0.00(  0.05%)
                                            0.0000 -0.5011  0.0033 -0.0009  0.0000
                                           -0.6671  0.0087  0.0014 -0.1124 -0.0121
                                           -0.0015  0.5388  0.0140  0.0026 -0.0058
                                            0.0185  0.0033 -0.0104 -0.0025
                ( 60.55%)  -0.7782* H  24 s( 99.96%)p 0.00(  0.04%)
                                           -0.9998 -0.0006  0.0151  0.0031 -0.0131
   767. (0.00801) BD*( 1) C  11 - H  25  
                ( 39.42%)   0.6278* C  11 s( 25.25%)p 2.96( 74.70%)d 0.00(  0.05%)
                                            0.0001 -0.5025  0.0016 -0.0018 -0.0002
                                            0.1018  0.0079  0.0026 -0.7051 -0.0119
                                           -0.0009 -0.4890  0.0130  0.0008  0.0033
                                            0.0026 -0.0179  0.0130  0.0027
                ( 60.58%)  -0.7784* H  25 s( 99.96%)p 0.00(  0.04%)
                                           -0.9998 -0.0007 -0.0023  0.0169  0.0111
   768. (0.02308) BD*( 1) C  26 - C  27  
                ( 48.55%)   0.6968* C  26 s( 23.88%)p 3.19( 76.08%)d 0.00(  0.04%)
                                            0.0002 -0.4886  0.0116 -0.0014 -0.0003
                                            0.3622  0.0068  0.0017  0.3600  0.0120
                                            0.0058 -0.7068 -0.0115 -0.0013 -0.0044
                                            0.0107  0.0122  0.0013 -0.0103
                ( 51.45%)  -0.7173* C  27 s( 23.15%)p 3.32( 76.82%)d 0.00(  0.03%)
                                           -0.0002 -0.4809 -0.0138  0.0066  0.0005
                                           -0.3446  0.0051 -0.0003 -0.3804  0.0124
                                           -0.0002  0.7102 -0.0109 -0.0008 -0.0051
                                            0.0092  0.0096  0.0005 -0.0073
   769. (0.01990) BD*( 1) C  26 - C  28  
                ( 49.26%)   0.7018* C  26 s( 28.29%)p 2.53( 71.66%)d 0.00(  0.05%)
                                           -0.0001  0.5315 -0.0206 -0.0011  0.0001
                                            0.8369  0.0377  0.0081 -0.1207 -0.0103
                                           -0.0083  0.0000  0.0000  0.0000 -0.0055
                                            0.0000  0.0000  0.0169 -0.0116
                ( 50.74%)  -0.7123* C  28 s( 26.10%)p 2.83( 73.87%)d 0.00(  0.03%)
                                            0.0002  0.5107  0.0112 -0.0073 -0.0005
                                           -0.8450  0.0037  0.0004  0.1565 -0.0068
                                            0.0007  0.0000  0.0000  0.0000 -0.0053
                                            0.0000  0.0000  0.0142 -0.0090
   770. (0.02308) BD*( 1) C  26 - C  47  
                ( 48.55%)   0.6968* C  26 s( 23.88%)p 3.19( 76.08%)d 0.00(  0.04%)
                                            0.0002 -0.4886  0.0116 -0.0014 -0.0003
                                            0.3622  0.0068  0.0017  0.3600  0.0120
                                            0.0058  0.7068  0.0115  0.0013 -0.0044
                                           -0.0107 -0.0122  0.0013 -0.0103
                ( 51.45%)  -0.7173* C  47 s( 23.15%)p 3.32( 76.82%)d 0.00(  0.03%)
                                           -0.0002 -0.4809 -0.0138  0.0066  0.0005
                                           -0.3446  0.0051 -0.0003 -0.3804  0.0124
                                           -0.0002 -0.7102  0.0109  0.0008 -0.0051
                                           -0.0092 -0.0096  0.0005 -0.0073
   771. (0.01042) BD*( 1) C  27 - H  33  
                ( 39.04%)   0.6248* C  27 s( 25.78%)p 2.88( 74.17%)d 0.00(  0.05%)
                                           -0.0001  0.5077 -0.0080  0.0010  0.0002
                                            0.1897 -0.0076 -0.0033 -0.8398 -0.0059
                                           -0.0004 -0.0140  0.0136  0.0051 -0.0072
                                            0.0016 -0.0018 -0.0176 -0.0116
                ( 60.96%)  -0.7807* H  33 s( 99.96%)p 0.00(  0.04%)
                                            0.9998  0.0015 -0.0037  0.0202 -0.0006
   772. (0.00706) BD*( 1) C  27 - H  34  
                ( 39.19%)   0.6260* C  27 s( 25.28%)p 2.95( 74.66%)d 0.00(  0.05%)
                                            0.0000  0.5028 -0.0020  0.0018  0.0000
                                           -0.8566 -0.0044 -0.0009  0.1109 -0.0131
                                           -0.0034 -0.0155  0.0121  0.0016 -0.0037
                                           -0.0016  0.0014  0.0188 -0.0117
                ( 60.81%)  -0.7798* H  34 s( 99.96%)p 0.00(  0.04%)
                                            0.9998  0.0011  0.0202 -0.0023 -0.0003
   773. (0.00758) BD*( 1) C  27 - H  35  
                ( 39.37%)   0.6274* C  27 s( 25.68%)p 2.89( 74.26%)d 0.00(  0.05%)
                                            0.0000 -0.5068  0.0019 -0.0011 -0.0002
                                           -0.3330  0.0046  0.0002 -0.3701  0.0123
                                            0.0023 -0.7032 -0.0138 -0.0024 -0.0044
                                           -0.0124 -0.0135  0.0004 -0.0130
                ( 60.63%)  -0.7787* H  35 s( 99.96%)p 0.00(  0.04%)
                                           -0.9998 -0.0009  0.0074  0.0084  0.0174
   774. (0.01408) BD*( 1) C  28 - H  36  
                ( 39.00%)   0.6245* C  28 s( 24.92%)p 3.01( 75.03%)d 0.00(  0.05%)
                                           -0.0002  0.4991 -0.0071  0.0017  0.0005
                                            0.1433  0.0178  0.0051 -0.8541  0.0019
                                            0.0006  0.0000  0.0000  0.0000 -0.0067
                                            0.0000  0.0000 -0.0180 -0.0104
                ( 61.00%)  -0.7810* H  36 s( 99.96%)p 0.00(  0.04%)
                                            0.9998 -0.0026 -0.0043  0.0201  0.0000
   775. (0.01014) BD*( 1) C  28 - H  37  
                ( 39.08%)   0.6251* C  28 s( 24.46%)p 3.09( 75.50%)d 0.00(  0.05%)
                                            0.0001 -0.4945  0.0015 -0.0016  0.0000
                                           -0.3637 -0.0166 -0.0021 -0.3502  0.0094
                                            0.0019 -0.7069  0.0051 -0.0002 -0.0067
                                           -0.0130 -0.0120  0.0003 -0.0110
                ( 60.92%)  -0.7805* H  37 s( 99.96%)p 0.00(  0.04%)
                                           -0.9998 -0.0018  0.0091  0.0081  0.0161
   776. (0.01014) BD*( 1) C  28 - H  55  
                ( 39.08%)   0.6251* C  28 s( 24.46%)p 3.09( 75.50%)d 0.00(  0.05%)
                                            0.0001 -0.4945  0.0015 -0.0016  0.0000
                                           -0.3637 -0.0166 -0.0021 -0.3502  0.0094
                                            0.0019  0.7069 -0.0051  0.0002 -0.0067
                                            0.0130  0.0120  0.0003 -0.0110
                ( 60.92%)  -0.7805* H  55 s( 99.96%)p 0.00(  0.04%)
                                           -0.9998 -0.0018  0.0091  0.0081 -0.0161
   777. (0.01990) BD*( 1) C  29 - C  30  
                ( 48.77%)   0.6983* C  29 s( 24.85%)p 3.02( 75.11%)d 0.00(  0.04%)
                                            0.0002 -0.4982  0.0170 -0.0018  0.0005
                                           -0.6764 -0.0221 -0.0062 -0.0896 -0.0027
                                           -0.0010 -0.5338 -0.0127 -0.0010 -0.0035
                                           -0.0158 -0.0022 -0.0118 -0.0003
                ( 51.23%)  -0.7158* C  30 s( 24.16%)p 3.14( 75.81%)d 0.00(  0.03%)
                                           -0.0002 -0.4913 -0.0135  0.0071  0.0007
                                            0.6975 -0.0125 -0.0011  0.1008 -0.0015
                                           -0.0001  0.5112 -0.0006  0.0010 -0.0028
                                           -0.0137 -0.0021 -0.0094 -0.0004
   778. (0.02172) BD*( 1) C  29 - C  31  
                ( 48.91%)   0.6994* C  29 s( 24.45%)p 3.09( 75.50%)d 0.00(  0.04%)
                                            0.0001 -0.4942  0.0169 -0.0036 -0.0014
                                            0.0694 -0.0017 -0.0024 -0.7117 -0.0212
                                           -0.0030  0.4929  0.0143  0.0057  0.0008
                                           -0.0006  0.0171  0.0115  0.0005
                ( 51.09%)  -0.7147* C  31 s( 23.92%)p 3.18( 76.05%)d 0.00(  0.03%)
                                           -0.0002 -0.4889 -0.0139  0.0077  0.0004
                                           -0.0301 -0.0060  0.0005  0.7192 -0.0092
                                            0.0002 -0.4921  0.0111  0.0011  0.0004
                                           -0.0001  0.0131  0.0096  0.0010
   779. (0.02164) BD*( 1) C  29 - C  32  
                ( 48.96%)   0.6997* C  29 s( 24.60%)p 3.06( 75.36%)d 0.00(  0.04%)
                                            0.0001 -0.4956  0.0170 -0.0036 -0.0015
                                           -0.1311 -0.0084 -0.0028  0.6870  0.0192
                                            0.0026  0.5135  0.0147  0.0060  0.0051
                                            0.0044 -0.0169  0.0097 -0.0005
                ( 51.04%)  -0.7144* C  32 s( 23.95%)p 3.17( 76.02%)d 0.00(  0.03%)
                                           -0.0002 -0.4891 -0.0136  0.0078  0.0006
                                            0.1644 -0.0088  0.0004 -0.6830  0.0069
                                            0.0004 -0.5162  0.0113  0.0009  0.0046
                                            0.0037 -0.0129  0.0079  0.0000
   780. (0.01187) BD*( 1) C  30 - H  38  
                ( 39.21%)   0.6262* C  30 s( 25.33%)p 2.95( 74.62%)d 0.00(  0.05%)
                                            0.0001 -0.5032  0.0077 -0.0016 -0.0002
                                           -0.7008 -0.0117 -0.0026 -0.1058 -0.0012
                                           -0.0002  0.4935 -0.0123 -0.0053 -0.0037
                                            0.0178  0.0025 -0.0125  0.0022
                ( 60.79%)  -0.7796* H  38 s( 99.96%)p 0.00(  0.04%)
                                           -0.9998 -0.0017  0.0171  0.0024 -0.0107
   781. (0.00872) BD*( 1) C  30 - H  39  
                ( 39.24%)   0.6265* C  30 s( 25.13%)p 2.98( 74.82%)d 0.00(  0.05%)
                                           -0.0001  0.5012 -0.0023  0.0014  0.0002
                                            0.0935  0.0169  0.0031 -0.7042  0.0052
                                            0.0001  0.4932  0.0059  0.0009 -0.0051
                                            0.0025 -0.0179 -0.0122  0.0002
                ( 60.76%)  -0.7795* H  39 s( 99.96%)p 0.00(  0.04%)
                                            0.9998  0.0006 -0.0021  0.0158 -0.0124
   782. (0.00855) BD*( 1) C  30 - H  40  
                ( 39.23%)   0.6264* C  30 s( 25.30%)p 2.95( 74.65%)d 0.00(  0.05%)
                                            0.0001 -0.5030  0.0019 -0.0017 -0.0002
                                            0.1133 -0.0175 -0.0030 -0.6943  0.0000
                                           -0.0011 -0.5012 -0.0065 -0.0011  0.0027
                                            0.0029 -0.0180  0.0126 -0.0007
                ( 60.77%)  -0.7795* H  40 s( 99.96%)p 0.00(  0.04%)
                                           -0.9998 -0.0006 -0.0026  0.0156  0.0127
   783. (0.01148) BD*( 1) C  31 - H  41  
                ( 39.12%)   0.6254* C  31 s( 25.43%)p 2.93( 74.52%)d 0.00(  0.05%)
                                            0.0001 -0.5042  0.0063 -0.0023 -0.0002
                                           -0.7316  0.0047  0.0017 -0.0630 -0.0136
                                           -0.0043  0.4536  0.0082  0.0015 -0.0046
                                            0.0172  0.0020 -0.0130  0.0006
                ( 60.88%)  -0.7803* H  41 s( 99.96%)p 0.00(  0.04%)
                                           -0.9998 -0.0018  0.0171  0.0023 -0.0108
   784. (0.00819) BD*( 1) C  31 - H  42  
                ( 39.30%)   0.6269* C  31 s( 25.30%)p 2.95( 74.65%)d 0.00(  0.05%)
                                            0.0001 -0.5030  0.0015 -0.0017  0.0000
                                            0.0881 -0.0039 -0.0022 -0.6894 -0.0136
                                           -0.0016 -0.5130  0.0134  0.0008  0.0032
                                            0.0021 -0.0184  0.0122  0.0016
                ( 60.70%)  -0.7791* H  42 s( 99.96%)p 0.00(  0.04%)
                                           -0.9998 -0.0005 -0.0022  0.0167  0.0116
   785. (0.00951) BD*( 1) C  31 - H  43  
                ( 39.51%)   0.6286* C  31 s( 25.26%)p 2.96( 74.69%)d 0.00(  0.05%)
                                            0.0000  0.5026 -0.0038  0.0010  0.0001
                                           -0.6748  0.0046  0.0009 -0.0538  0.0141
                                            0.0023 -0.5368 -0.0133 -0.0022  0.0001
                                            0.0186  0.0013  0.0119  0.0026
                ( 60.49%)  -0.7778* H  43 s( 99.96%)p 0.00(  0.04%)
                                            0.9998  0.0006  0.0155  0.0006  0.0130
   786. (0.01136) BD*( 1) C  32 - H  44  
                ( 39.06%)   0.6250* C  32 s( 25.59%)p 2.91( 74.36%)d 0.00(  0.05%)
                                            0.0001 -0.5058  0.0066 -0.0024 -0.0003
                                           -0.7189  0.0010  0.0004 -0.1517  0.0140
                                            0.0046  0.4510  0.0081  0.0016 -0.0034
                                            0.0170  0.0032 -0.0131  0.0005
                ( 60.94%)  -0.7806* H  44 s( 99.96%)p 0.00(  0.04%)
                                           -0.9998 -0.0019  0.0169  0.0029 -0.0109
   787. (0.00931) BD*( 1) C  32 - H  45  
                ( 39.45%)   0.6281* C  32 s( 25.11%)p 2.98( 74.84%)d 0.00(  0.05%)
                                            0.0000  0.5011 -0.0033  0.0009  0.0000
                                           -0.6671  0.0087  0.0014 -0.1124 -0.0121
                                           -0.0015 -0.5388 -0.0140 -0.0026  0.0058
                                            0.0185  0.0033  0.0104  0.0025
                ( 60.55%)  -0.7782* H  45 s( 99.96%)p 0.00(  0.04%)
                                            0.9998  0.0006  0.0151  0.0031  0.0131
   788. (0.00801) BD*( 1) C  32 - H  46  
                ( 39.42%)   0.6278* C  32 s( 25.25%)p 2.96( 74.70%)d 0.00(  0.05%)
                                           -0.0001  0.5025 -0.0016  0.0018  0.0002
                                            0.1018  0.0079  0.0026 -0.7051 -0.0119
                                           -0.0009  0.4890 -0.0130 -0.0008 -0.0033
                                            0.0026 -0.0179 -0.0130 -0.0027
                ( 60.58%)  -0.7784* H  46 s( 99.96%)p 0.00(  0.04%)
                                            0.9998  0.0007 -0.0023  0.0169 -0.0111
   789. (0.01042) BD*( 1) C  47 - H  52  
                ( 39.04%)   0.6248* C  47 s( 25.78%)p 2.88( 74.17%)d 0.00(  0.05%)
                                           -0.0001  0.5077 -0.0080  0.0010  0.0002
                                            0.1897 -0.0076 -0.0033 -0.8398 -0.0059
                                           -0.0004  0.0140 -0.0136 -0.0051 -0.0072
                                           -0.0016  0.0018 -0.0176 -0.0116
                ( 60.96%)  -0.7807* H  52 s( 99.96%)p 0.00(  0.04%)
                                            0.9998  0.0015 -0.0037  0.0202  0.0006
   790. (0.00706) BD*( 1) C  47 - H  53  
                ( 39.19%)   0.6260* C  47 s( 25.28%)p 2.95( 74.66%)d 0.00(  0.05%)
                                            0.0000  0.5028 -0.0020  0.0018  0.0000
                                           -0.8566 -0.0044 -0.0009  0.1109 -0.0131
                                           -0.0034  0.0155 -0.0121 -0.0016 -0.0037
                                            0.0016 -0.0014  0.0188 -0.0117
                ( 60.81%)  -0.7798* H  53 s( 99.96%)p 0.00(  0.04%)
                                            0.9998  0.0011  0.0202 -0.0023  0.0003
   791. (0.00758) BD*( 1) C  47 - H  54  
                ( 39.37%)   0.6274* C  47 s( 25.68%)p 2.89( 74.26%)d 0.00(  0.05%)
                                            0.0000  0.5068 -0.0019  0.0011  0.0002
                                            0.3330 -0.0046 -0.0002  0.3701 -0.0123
                                           -0.0023 -0.7032 -0.0138 -0.0024  0.0044
                                           -0.0124 -0.0135 -0.0004  0.0130
                ( 60.63%)  -0.7787* H  54 s( 99.96%)p 0.00(  0.04%)
                                            0.9998  0.0009 -0.0074 -0.0084  0.0174
   792. (0.01990) BD*( 1) C  48 - C  49  
                ( 48.77%)   0.6983* C  48 s( 24.85%)p 3.02( 75.11%)d 0.00(  0.04%)
                                            0.0002 -0.4982  0.0170 -0.0018  0.0005
                                           -0.6764 -0.0221 -0.0062 -0.0896 -0.0027
                                           -0.0010  0.5338  0.0127  0.0010 -0.0035
                                            0.0158  0.0022 -0.0118 -0.0003
                ( 51.23%)  -0.7158* C  49 s( 24.16%)p 3.14( 75.81%)d 0.00(  0.03%)
                                           -0.0002 -0.4913 -0.0135  0.0071  0.0007
                                            0.6975 -0.0125 -0.0011  0.1008 -0.0015
                                           -0.0001 -0.5112  0.0006 -0.0010 -0.0028
                                            0.0137  0.0021 -0.0094 -0.0004
   793. (0.02172) BD*( 1) C  48 - C  50  
                ( 48.91%)   0.6994* C  48 s( 24.45%)p 3.09( 75.50%)d 0.00(  0.04%)
                                            0.0001 -0.4942  0.0169 -0.0036 -0.0014
                                            0.0694 -0.0017 -0.0024 -0.7117 -0.0212
                                           -0.0030 -0.4929 -0.0143 -0.0057  0.0008
                                            0.0006 -0.0171  0.0115  0.0005
                ( 51.09%)  -0.7147* C  50 s( 23.92%)p 3.18( 76.05%)d 0.00(  0.03%)
                                           -0.0002 -0.4889 -0.0139  0.0077  0.0004
                                           -0.0301 -0.0060  0.0005  0.7192 -0.0092
                                            0.0002  0.4921 -0.0111 -0.0011  0.0004
                                            0.0001 -0.0131  0.0096  0.0010
   794. (0.02164) BD*( 1) C  48 - C  51  
                ( 48.96%)   0.6997* C  48 s( 24.60%)p 3.06( 75.36%)d 0.00(  0.04%)
                                            0.0001 -0.4956  0.0170 -0.0036 -0.0015
                                           -0.1311 -0.0084 -0.0028  0.6870  0.0192
                                            0.0026 -0.5135 -0.0147 -0.0060  0.0051
                                           -0.0044  0.0169  0.0097 -0.0005
                ( 51.04%)  -0.7144* C  51 s( 23.95%)p 3.17( 76.02%)d 0.00(  0.03%)
                                           -0.0002 -0.4891 -0.0136  0.0078  0.0006
                                            0.1644 -0.0088  0.0004 -0.6830  0.0069
                                            0.0004  0.5162 -0.0113 -0.0009  0.0046
                                           -0.0037  0.0129  0.0079  0.0000
   795. (0.01187) BD*( 1) C  49 - H  56  
                ( 39.21%)   0.6262* C  49 s( 25.33%)p 2.95( 74.62%)d 0.00(  0.05%)
                                            0.0001 -0.5032  0.0077 -0.0016 -0.0002
                                           -0.7008 -0.0117 -0.0026 -0.1058 -0.0012
                                           -0.0002 -0.4935  0.0123  0.0053 -0.0037
                                           -0.0178 -0.0025 -0.0125  0.0022
                ( 60.79%)  -0.7796* H  56 s( 99.96%)p 0.00(  0.04%)
                                           -0.9998 -0.0017  0.0171  0.0024  0.0107
   796. (0.00872) BD*( 1) C  49 - H  57  
                ( 39.24%)   0.6265* C  49 s( 25.13%)p 2.98( 74.82%)d 0.00(  0.05%)
                                           -0.0001  0.5012 -0.0023  0.0014  0.0002
                                            0.0935  0.0169  0.0031 -0.7042  0.0052
                                            0.0001 -0.4932 -0.0059 -0.0009 -0.0051
                                           -0.0025  0.0179 -0.0122  0.0002
                ( 60.76%)  -0.7795* H  57 s( 99.96%)p 0.00(  0.04%)
                                            0.9998  0.0006 -0.0021  0.0158  0.0124
   797. (0.00855) BD*( 1) C  49 - H  58  
                ( 39.23%)   0.6264* C  49 s( 25.30%)p 2.95( 74.65%)d 0.00(  0.05%)
                                            0.0001 -0.5030  0.0019 -0.0017 -0.0002
                                            0.1133 -0.0175 -0.0030 -0.6943  0.0000
                                           -0.0011  0.5012  0.0065  0.0011  0.0027
                                           -0.0029  0.0180  0.0126 -0.0007
                ( 60.77%)  -0.7795* H  58 s( 99.96%)p 0.00(  0.04%)
                                           -0.9998 -0.0006 -0.0026  0.0156 -0.0127
   798. (0.01148) BD*( 1) C  50 - H  59  
                ( 39.12%)   0.6254* C  50 s( 25.43%)p 2.93( 74.52%)d 0.00(  0.05%)
                                            0.0001 -0.5042  0.0063 -0.0023 -0.0002
                                           -0.7316  0.0047  0.0017 -0.0630 -0.0136
                                           -0.0043 -0.4536 -0.0082 -0.0015 -0.0046
                                           -0.0172 -0.0020 -0.0130  0.0006
                ( 60.88%)  -0.7803* H  59 s( 99.96%)p 0.00(  0.04%)
                                           -0.9998 -0.0018  0.0171  0.0023  0.0108
   799. (0.00819) BD*( 1) C  50 - H  60  
                ( 39.30%)   0.6269* C  50 s( 25.30%)p 2.95( 74.65%)d 0.00(  0.05%)
                                            0.0001 -0.5030  0.0015 -0.0017  0.0000
                                            0.0881 -0.0039 -0.0022 -0.6894 -0.0136
                                           -0.0016  0.5130 -0.0134 -0.0008  0.0032
                                           -0.0021  0.0184  0.0122  0.0016
                ( 60.70%)  -0.7791* H  60 s( 99.96%)p 0.00(  0.04%)
                                           -0.9998 -0.0005 -0.0022  0.0167 -0.0116
   800. (0.00951) BD*( 1) C  50 - H  61  
                ( 39.51%)   0.6286* C  50 s( 25.26%)p 2.96( 74.69%)d 0.00(  0.05%)
                                            0.0000  0.5026 -0.0038  0.0010  0.0001
                                           -0.6748  0.0046  0.0009 -0.0538  0.0141
                                            0.0023  0.5368  0.0133  0.0022  0.0001
                                           -0.0186 -0.0013  0.0119  0.0026
                ( 60.49%)  -0.7778* H  61 s( 99.96%)p 0.00(  0.04%)
                                            0.9998  0.0006  0.0155  0.0006 -0.0130
   801. (0.01136) BD*( 1) C  51 - H  62  
                ( 39.06%)   0.6250* C  51 s( 25.59%)p 2.91( 74.36%)d 0.00(  0.05%)
                                            0.0001 -0.5058  0.0066 -0.0024 -0.0003
                                           -0.7189  0.0010  0.0004 -0.1517  0.0140
                                            0.0046 -0.4510 -0.0081 -0.0016 -0.0034
                                           -0.0170 -0.0032 -0.0131  0.0005
                ( 60.94%)  -0.7806* H  62 s( 99.96%)p 0.00(  0.04%)
                                           -0.9998 -0.0019  0.0169  0.0029  0.0109
   802. (0.00931) BD*( 1) C  51 - H  63  
                ( 39.45%)   0.6281* C  51 s( 25.11%)p 2.98( 74.84%)d 0.00(  0.05%)
                                            0.0000  0.5011 -0.0033  0.0009  0.0000
                                           -0.6671  0.0087  0.0014 -0.1124 -0.0121
                                           -0.0015  0.5388  0.0140  0.0026  0.0058
                                           -0.0185 -0.0033  0.0104  0.0025
                ( 60.55%)  -0.7782* H  63 s( 99.96%)p 0.00(  0.04%)
                                            0.9998  0.0006  0.0151  0.0031 -0.0131
   803. (0.00801) BD*( 1) C  51 - H  64  
                ( 39.42%)   0.6278* C  51 s( 25.25%)p 2.96( 74.70%)d 0.00(  0.05%)
                                           -0.0001  0.5025 -0.0016  0.0018  0.0002
                                            0.1018  0.0079  0.0026 -0.7051 -0.0119
                                           -0.0009 -0.4890  0.0130  0.0008 -0.0033
                                           -0.0026  0.0179 -0.0130 -0.0027
                ( 60.58%)  -0.7784* H  64 s( 99.96%)p 0.00(  0.04%)
                                            0.9998  0.0007 -0.0023  0.0169  0.0111
   804. (0.01042) BD*( 1) C  65 - H  70  
                ( 39.04%)   0.6248* C  65 s( 25.78%)p 2.88( 74.17%)d 0.00(  0.05%)
                                            0.0001 -0.5077  0.0080 -0.0010 -0.0002
                                            0.1897 -0.0076 -0.0033 -0.8398 -0.0059
                                           -0.0004 -0.0140  0.0136  0.0051  0.0072
                                           -0.0016  0.0018  0.0176  0.0116
                ( 60.96%)  -0.7807* H  70 s( 99.96%)p 0.00(  0.04%)
                                           -0.9998 -0.0015 -0.0037  0.0202 -0.0006
   805. (0.00706) BD*( 1) C  65 - H  71  
                ( 39.19%)   0.6260* C  65 s( 25.28%)p 2.95( 74.66%)d 0.00(  0.05%)
                                            0.0000 -0.5028  0.0020 -0.0018  0.0000
                                           -0.8566 -0.0044 -0.0009  0.1109 -0.0131
                                           -0.0034 -0.0155  0.0121  0.0016  0.0037
                                            0.0016 -0.0014 -0.0188  0.0117
                ( 60.81%)  -0.7798* H  71 s( 99.96%)p 0.00(  0.04%)
                                           -0.9998 -0.0011  0.0202 -0.0023 -0.0003
   806. (0.00758) BD*( 1) C  65 - H  72  
                ( 39.37%)   0.6274* C  65 s( 25.68%)p 2.89( 74.26%)d 0.00(  0.05%)
                                            0.0000  0.5068 -0.0019  0.0011  0.0002
                                           -0.3330  0.0046  0.0002 -0.3701  0.0123
                                            0.0023 -0.7032 -0.0138 -0.0024  0.0044
                                            0.0124  0.0135 -0.0004  0.0130
                ( 60.63%)  -0.7787* H  72 s( 99.96%)p 0.00(  0.04%)
                                            0.9998  0.0009  0.0074  0.0084  0.0174
   807. (0.01990) BD*( 1) C  66 - C  67  
                ( 48.77%)   0.6983* C  66 s( 24.85%)p 3.02( 75.11%)d 0.00(  0.04%)
                                            0.0002 -0.4982  0.0170 -0.0018  0.0005
                                            0.6764  0.0221  0.0062  0.0896  0.0027
                                            0.0010  0.5338  0.0127  0.0010 -0.0035
                                           -0.0158 -0.0022 -0.0118 -0.0003
                ( 51.23%)  -0.7158* C  67 s( 24.16%)p 3.14( 75.81%)d 0.00(  0.03%)
                                           -0.0002 -0.4913 -0.0135  0.0071  0.0007
                                           -0.6975  0.0125  0.0011 -0.1008  0.0015
                                            0.0001 -0.5112  0.0006 -0.0010 -0.0028
                                           -0.0137 -0.0021 -0.0094 -0.0004
   808. (0.02172) BD*( 1) C  66 - C  68  
                ( 48.91%)   0.6994* C  66 s( 24.45%)p 3.09( 75.50%)d 0.00(  0.04%)
                                            0.0001 -0.4942  0.0169 -0.0036 -0.0014
                                           -0.0694  0.0017  0.0024  0.7117  0.0212
                                            0.0030 -0.4929 -0.0143 -0.0057  0.0008
                                           -0.0006  0.0171  0.0115  0.0005
                ( 51.09%)  -0.7147* C  68 s( 23.92%)p 3.18( 76.05%)d 0.00(  0.03%)
                                           -0.0002 -0.4889 -0.0139  0.0077  0.0004
                                            0.0301  0.0060 -0.0005 -0.7192  0.0092
                                           -0.0002  0.4921 -0.0111 -0.0011  0.0004
                                           -0.0001  0.0131  0.0096  0.0010
   809. (0.02164) BD*( 1) C  66 - C  69  
                ( 48.96%)   0.6997* C  66 s( 24.60%)p 3.06( 75.36%)d 0.00(  0.04%)
                                            0.0001 -0.4956  0.0170 -0.0036 -0.0015
                                            0.1311  0.0084  0.0028 -0.6870 -0.0192
                                           -0.0026 -0.5135 -0.0147 -0.0060  0.0051
                                            0.0044 -0.0169  0.0097 -0.0005
                ( 51.04%)  -0.7144* C  69 s( 23.95%)p 3.17( 76.02%)d 0.00(  0.03%)
                                           -0.0002 -0.4891 -0.0136  0.0078  0.0006
                                           -0.1644  0.0088 -0.0004  0.6830 -0.0069
                                           -0.0004  0.5162 -0.0113 -0.0009  0.0046
                                            0.0037 -0.0129  0.0079  0.0000
   810. (0.01187) BD*( 1) C  67 - H  74  
                ( 39.21%)   0.6262* C  67 s( 25.33%)p 2.95( 74.62%)d 0.00(  0.05%)
                                           -0.0001  0.5032 -0.0077  0.0016  0.0002
                                           -0.7008 -0.0117 -0.0026 -0.1058 -0.0012
                                           -0.0002  0.4935 -0.0123 -0.0053  0.0037
                                           -0.0178 -0.0025  0.0125 -0.0022
                ( 60.79%)  -0.7796* H  74 s( 99.96%)p 0.00(  0.04%)
                                            0.9998  0.0017  0.0171  0.0024 -0.0107
   811. (0.00872) BD*( 1) C  67 - H  75  
                ( 39.24%)   0.6265* C  67 s( 25.13%)p 2.98( 74.82%)d 0.00(  0.05%)
                                            0.0001 -0.5012  0.0023 -0.0014 -0.0002
                                            0.0935  0.0169  0.0031 -0.7042  0.0052
                                            0.0001  0.4932  0.0059  0.0009  0.0051
                                           -0.0025  0.0179  0.0122 -0.0002
                ( 60.76%)  -0.7795* H  75 s( 99.96%)p 0.00(  0.04%)
                                           -0.9998 -0.0006 -0.0021  0.0158 -0.0124
   812. (0.00855) BD*( 1) C  67 - H  76  
                ( 39.23%)   0.6264* C  67 s( 25.30%)p 2.95( 74.65%)d 0.00(  0.05%)
                                           -0.0001  0.5030 -0.0019  0.0017  0.0002
                                            0.1133 -0.0175 -0.0030 -0.6943  0.0000
                                           -0.0011 -0.5012 -0.0065 -0.0011 -0.0027
                                           -0.0029  0.0180 -0.0126  0.0007
                ( 60.77%)  -0.7795* H  76 s( 99.96%)p 0.00(  0.04%)
                                            0.9998  0.0006 -0.0026  0.0156  0.0127
   813. (0.01148) BD*( 1) C  68 - H  77  
                ( 39.12%)   0.6254* C  68 s( 25.43%)p 2.93( 74.52%)d 0.00(  0.05%)
                                           -0.0001  0.5042 -0.0063  0.0023  0.0002
                                           -0.7316  0.0047  0.0017 -0.0630 -0.0136
                                           -0.0043  0.4536  0.0082  0.0015  0.0046
                                           -0.0172 -0.0020  0.0130 -0.0006
                ( 60.88%)  -0.7803* H  77 s( 99.96%)p 0.00(  0.04%)
                                            0.9998  0.0018  0.0171  0.0023 -0.0108
   814. (0.00819) BD*( 1) C  68 - H  78  
                ( 39.30%)   0.6269* C  68 s( 25.30%)p 2.95( 74.65%)d 0.00(  0.05%)
                                           -0.0001  0.5030 -0.0015  0.0017  0.0000
                                            0.0881 -0.0039 -0.0022 -0.6894 -0.0136
                                           -0.0016 -0.5130  0.0134  0.0008 -0.0032
                                           -0.0021  0.0184 -0.0122 -0.0016
                ( 60.70%)  -0.7791* H  78 s( 99.96%)p 0.00(  0.04%)
                                            0.9998  0.0005 -0.0022  0.0167  0.0116
   815. (0.00951) BD*( 1) C  68 - H  79  
                ( 39.51%)   0.6286* C  68 s( 25.26%)p 2.96( 74.69%)d 0.00(  0.05%)
                                            0.0000 -0.5026  0.0038 -0.0010 -0.0001
                                           -0.6748  0.0046  0.0009 -0.0538  0.0141
                                            0.0023 -0.5368 -0.0133 -0.0022 -0.0001
                                           -0.0186 -0.0013 -0.0119 -0.0026
                ( 60.49%)  -0.7778* H  79 s( 99.96%)p 0.00(  0.04%)
                                           -0.9998 -0.0006  0.0155  0.0006  0.0130
   816. (0.01136) BD*( 1) C  69 - H  80  
                ( 39.06%)   0.6250* C  69 s( 25.59%)p 2.91( 74.36%)d 0.00(  0.05%)
                                           -0.0001  0.5058 -0.0066  0.0024  0.0003
                                           -0.7189  0.0010  0.0004 -0.1517  0.0140
                                            0.0046  0.4510  0.0081  0.0016  0.0034
                                           -0.0170 -0.0032  0.0131 -0.0005
                ( 60.94%)  -0.7806* H  80 s( 99.96%)p 0.00(  0.04%)
                                            0.9998  0.0019  0.0169  0.0029 -0.0109
   817. (0.00931) BD*( 1) C  69 - H  81  
                ( 39.45%)   0.6281* C  69 s( 25.11%)p 2.98( 74.84%)d 0.00(  0.05%)
                                            0.0000 -0.5011  0.0033 -0.0009  0.0000
                                           -0.6671  0.0087  0.0014 -0.1124 -0.0121
                                           -0.0015 -0.5388 -0.0140 -0.0026 -0.0058
                                           -0.0185 -0.0033 -0.0104 -0.0025
                ( 60.55%)  -0.7782* H  81 s( 99.96%)p 0.00(  0.04%)
                                           -0.9998 -0.0006  0.0151  0.0031  0.0131
   818. (0.00801) BD*( 1) C  69 - H  82  
                ( 39.42%)   0.6278* C  69 s( 25.25%)p 2.96( 74.70%)d 0.00(  0.05%)
                                            0.0001 -0.5025  0.0016 -0.0018 -0.0002
                                            0.1018  0.0079  0.0026 -0.7051 -0.0119
                                           -0.0009  0.4890 -0.0130 -0.0008  0.0033
                                           -0.0026  0.0179  0.0130  0.0027
                ( 60.58%)  -0.7784* H  82 s( 99.96%)p 0.00(  0.04%)
                                           -0.9998 -0.0007 -0.0023  0.0169 -0.0111
