# Supplementary material for: Silicon–silicon π single bond
Source: Nat Commun. 2020 Aug 11;11:4009. doi: 10.1038/s41467-020-17815-z (PMC7419521; doi:10.1038/s41467-020-17815-z)
Supplement: Supplementary file 7 — Supplementary Data 4 [file 41467_2020_17815_MOESM7_ESM.txt]

 Excited State   1:      Singlet-BU     2.3703 eV  523.06 nm  f=0.0734  <S**2>=0.000
     127 ->128         0.70966
     127 <-128        -0.13999
 
 Excited State   2:      Singlet-BG     3.1686 eV  391.29 nm  f=0.0000  <S**2>=0.000
     125 ->128         0.70648
 
 Excited State   3:      Singlet-BU     3.2135 eV  385.83 nm  f=0.0009  <S**2>=0.000
     126 ->128         0.70317
 
 Excited State   4:      Singlet-BU     3.5735 eV  346.95 nm  f=0.0277  <S**2>=0.000
     127 ->129         0.70195
 
 Excited State   5:      Singlet-AU     3.8571 eV  321.44 nm  f=0.0000  <S**2>=0.000
     124 ->128         0.70578
 
 Excited State   6:      Singlet-AG     3.8920 eV  318.56 nm  f=0.0000  <S**2>=0.000
     127 ->130         0.70422
 
 Excited State   7:      Singlet-BG     4.1551 eV  298.39 nm  f=0.0000  <S**2>=0.000
     123 ->128         0.70610
 
 Excited State   8:      Singlet-BU     4.3868 eV  282.63 nm  f=0.0135  <S**2>=0.000
     122 ->128         0.69902
 
 Excited State   9:      Singlet-BU     4.5007 eV  275.48 nm  f=0.0002  <S**2>=0.000
     127 ->131         0.69606
 
 Excited State  10:      Singlet-BG     4.6901 eV  264.35 nm  f=0.0000  <S**2>=0.000
     127 ->132         0.70136
 
 Excited State  11:      Singlet-AG     4.9023 eV  252.91 nm  f=0.0000  <S**2>=0.000
     121 ->128         0.70332
 
 Excited State  12:      Singlet-AU     5.2678 eV  235.36 nm  f=0.0550  <S**2>=0.000
     125 ->130         0.28351
     127 ->133         0.63764
 
 Excited State  13:      Singlet-BG     5.3600 eV  231.31 nm  f=0.0000  <S**2>=0.000
     125 ->129         0.68988
     125 ->131        -0.12149
 
 Excited State  14:      Singlet-AG     5.5009 eV  225.39 nm  f=0.0000  <S**2>=0.000
     127 ->134         0.70319
 
 Excited State  15:      Singlet-BU     5.5211 eV  224.56 nm  f=0.1536  <S**2>=0.000
     125 ->132         0.10403
     126 ->129         0.67875
     126 ->131         0.12216
 
 Excited State  16:      Singlet-BU     5.7227 eV  216.65 nm  f=0.0117  <S**2>=0.000
     127 ->135         0.70209
 
 Excited State  17:      Singlet-AG     5.7752 eV  214.68 nm  f=0.0000  <S**2>=0.000
     126 ->130         0.70012
 
 Excited State  18:      Singlet-AU     5.8041 eV  213.62 nm  f=0.0773  <S**2>=0.000
     124 ->129        -0.46408
     124 ->131        -0.13751
     125 ->130         0.48182
     127 ->133        -0.15633
 
 Excited State  19:      Singlet-BG     5.8394 eV  212.32 nm  f=0.0000  <S**2>=0.000
     120 ->128         0.70619
 
 Excited State  20:      Singlet-BG     5.9500 eV  208.38 nm  f=0.0000  <S**2>=0.000
     124 ->130         0.46701
     125 ->131         0.51970
 
 Excited State  21:      Singlet-BU     5.9555 eV  208.18 nm  f=0.0000  <S**2>=0.000
     119 ->128         0.70535
 
 Excited State  22:      Singlet-BG     5.9943 eV  206.84 nm  f=0.0000  <S**2>=0.000
     117 ->128         0.70175
 
 Excited State  23:      Singlet-AG     6.0089 eV  206.33 nm  f=0.0000  <S**2>=0.000
     118 ->128         0.69844
 
 Excited State  24:      Singlet-AU     6.0138 eV  206.17 nm  f=0.0191  <S**2>=0.000
     116 ->128         0.65434
     124 ->129        -0.21408
     125 ->130        -0.12162
 
 Excited State  25:      Singlet-AU     6.0709 eV  204.23 nm  f=0.1272  <S**2>=0.000
     116 ->128         0.23379
     124 ->129         0.36131
     125 ->130         0.24855
     127 ->133        -0.11630
     127 ->138         0.46070
 
 Excited State  26:      Singlet-AG     6.0904 eV  203.57 nm  f=0.0000  <S**2>=0.000
     127 ->136         0.69577
 
 Excited State  27:      Singlet-AU     6.1383 eV  201.98 nm  f=0.1794  <S**2>=0.000
     116 ->128        -0.11553
     123 ->130        -0.12420
     124 ->129        -0.31132
     124 ->131         0.17079
     125 ->130        -0.25877
     127 ->133         0.13203
     127 ->138         0.49500
 
 Excited State  28:      Singlet-BG     6.1666 eV  201.06 nm  f=0.0000  <S**2>=0.000
     123 ->129         0.69937
 
 Excited State  29:      Singlet-AU     6.1698 eV  200.95 nm  f=0.0003  <S**2>=0.000
     112 ->128         0.20031
     113 ->128         0.67535
 
 Excited State  30:      Singlet-BG     6.1785 eV  200.67 nm  f=0.0000  <S**2>=0.000
     124 ->130         0.52254
     125 ->129        -0.11178
     125 ->131        -0.44728

The 127th orbital is the HOMO, and the 128th orbital is the LUMO.
